# Supplementary material for: Diagnostic survey of Malagasy Nesomyrmex species-groups and revision of hafahafa group species via morphology based cluster delimitation protocol
Source: Zookeys. 2015 Oct 8;(526):19–59. doi: 10.3897/zookeys.526.6037 (PMC4607843; doi:10.3897/zookeys.526.6037)
Supplement: XML Treatment for Nesomyrmex medusus [file zookeys.526.6037-treatment3.xml]

<!DOCTYPE tp:taxon-treatment
  PUBLIC "-//TaxonX//DTD Taxonomic Treatment Publishing DTD v0 20100105//EN" "tax-treatment-NSO.dtd">
<tp:taxon-treatment xmlns:tp="http://www.plazi.org/taxpub"><tp:treatment-meta><kwd-group><label>Taxon classification</label><kwd><named-content content-type="kingdom">Animalia</named-content></kwd><kwd><named-content content-type="order">Hymenoptera</named-content></kwd><kwd><named-content content-type="family">Formicidae</named-content></kwd></kwd-group><mixed-citation publication-type="journal"><person-group><name><surname>Csősz</surname><given-names>Sándor</given-names></name><name><surname>Fisher</surname><given-names>Brian L.</given-names></name></person-group><article-title>Diagnostic survey of Malagasy <italic><tp:taxon-name><tp:taxon-name-part taxon-name-part-type="genus">Nesomyrmex</tp:taxon-name-part></tp:taxon-name></italic> species-groups and revision of <italic><tp:taxon-name><tp:taxon-name-part taxon-name-part-type="species">hafahafa</tp:taxon-name-part></tp:taxon-name></italic> group species via morphology based cluster delimitation protocol</article-title><source>Zookeys</source><day>8</day><month>10</month><year>2015</year><volume>2015</volume><issue>526</issue><fpage>19</fpage><lpage>59</lpage><pub-id pub-id-type="doi">10.3897/zookeys.526.6037</pub-id></mixed-citation></tp:treatment-meta><tp:nomenclature><tp:taxon-name>
                            <tp:taxon-name-part taxon-name-part-type="genus">Nesomyrmex</tp:taxon-name-part>
                            <tp:taxon-name-part taxon-name-part-type="species">medusus</tp:taxon-name-part>
                            <object-id xmlns:xlink="http://www.w3.org/1999/xlink" content-type="zoobank" xlink:type="simple">http://zoobank.org/EC3DCF85-8648-4FD2-90D5-113C8FA30099</object-id>
                        </tp:taxon-name><tp:taxon-authority>Csősz &amp; Fisher</tp:taxon-authority><tp:taxon-status xmlns:xlink="http://www.w3.org/1999/xlink" xlink:type="simple">sp. n.</tp:taxon-status><xref ref-type="fig" rid="F9">Figs 25–27</xref><xref ref-type="table" rid="T4">, Table 4</xref></tp:nomenclature><tp:treatment-sec sec-type="Etymology"><title>Etymology.</title><p>The numerous long spines on the dorsal body make the workers reminiscent of Medusa of the Greek mythology who has snakes on her head in place of hair.</p></tp:treatment-sec><tp:treatment-sec sec-type="type material"><title>Type material investigated.</title><p><bold>Holotype worker.</bold> <ext-link xmlns:xlink="http://www.w3.org/1999/xlink" ext-link-type="uri" xlink:href="http://data.antweb.org/specimen/CASENT0455428" xlink:type="simple">CASENT0455428</ext-link>, collection code: BLF06201; MADGAGASCAR: Prov. Toliara, Parc National de Tsimanampetsotsa, Mitoho Cave, 6.4 km 77° ENE Efoetse, 17.4 km 170°S Beheloka, <named-content xmlns:xlink="http://www.w3.org/1999/xlink" content-type="dwc:verbatimCoordinates" xlink:type="simple">24°03'S, 43°46'E</named-content> [<named-content xmlns:xlink="http://www.w3.org/1999/xlink" content-type="dwc:verbatimCoordinates" xlink:type="simple">-24.04722 N, 43.75317 E</named-content>], 65 m, 18–22.iii.2002 Fisher et al. (<named-content xmlns:xlink="http://www.w3.org/1999/xlink" content-type="dwc:institutional_code" xlink:type="simple">CAS</named-content>);</p><p><bold>Paratypes.</bold> Ten workers, a single gyne and two males with the same label data as the holotype under CASENT codes: <ext-link xmlns:xlink="http://www.w3.org/1999/xlink" ext-link-type="uri" xlink:href="http://data.antweb.org/specimen/CASENT0746770" xlink:type="simple">CASENT0746770</ext-link>, BLF06201, (2w, <named-content xmlns:xlink="http://www.w3.org/1999/xlink" content-type="dwc:institutional_code" xlink:type="simple">CAS</named-content>); <ext-link xmlns:xlink="http://www.w3.org/1999/xlink" ext-link-type="uri" xlink:href="http://data.antweb.org/specimen/CASENT0455429" xlink:type="simple">CASENT0455429</ext-link>, BLF06201, (3w, <named-content xmlns:xlink="http://www.w3.org/1999/xlink" content-type="dwc:institutional_code" xlink:type="simple">CAS</named-content>); <ext-link xmlns:xlink="http://www.w3.org/1999/xlink" ext-link-type="uri" xlink:href="http://data.antweb.org/specimen/CASENT0455430" xlink:type="simple">CASENT0455430</ext-link>, BLF06201, (3w, <named-content xmlns:xlink="http://www.w3.org/1999/xlink" content-type="dwc:institutional_code" xlink:type="simple">CAS</named-content>); <ext-link xmlns:xlink="http://www.w3.org/1999/xlink" ext-link-type="uri" xlink:href="http://data.antweb.org/specimen/CASENT0455431" xlink:type="simple">CASENT0455431</ext-link>, BLF06201, (2w, <named-content xmlns:xlink="http://www.w3.org/1999/xlink" content-type="dwc:institutional_code" xlink:type="simple">CAS</named-content>); <ext-link xmlns:xlink="http://www.w3.org/1999/xlink" ext-link-type="uri" xlink:href="http://data.antweb.org/specimen/CASENT0455432" xlink:type="simple">CASENT0455432</ext-link>, BLF06201, (2w, <named-content xmlns:xlink="http://www.w3.org/1999/xlink" content-type="dwc:institutional_code" xlink:type="simple">CAS</named-content>); <ext-link xmlns:xlink="http://www.w3.org/1999/xlink" ext-link-type="uri" xlink:href="http://data.antweb.org/specimen/CASENT0455433" xlink:type="simple">CASENT0455433</ext-link>, BLF06201, (1q, <named-content xmlns:xlink="http://www.w3.org/1999/xlink" content-type="dwc:institutional_code" xlink:type="simple">CAS</named-content>); <ext-link xmlns:xlink="http://www.w3.org/1999/xlink" ext-link-type="uri" xlink:href="http://data.antweb.org/specimen/CASENT0455434" xlink:type="simple">CASENT0455434</ext-link>, BLF06201, (1w, <named-content xmlns:xlink="http://www.w3.org/1999/xlink" content-type="dwc:institutional_code" xlink:type="simple">CAS</named-content>); <ext-link xmlns:xlink="http://www.w3.org/1999/xlink" ext-link-type="uri" xlink:href="http://data.antweb.org/specimen/CASENT0455435" xlink:type="simple">CASENT0455435</ext-link>, BLF06201, (1w, <named-content xmlns:xlink="http://www.w3.org/1999/xlink" content-type="dwc:institutional_code" xlink:type="simple">CAS</named-content>); <ext-link xmlns:xlink="http://www.w3.org/1999/xlink" ext-link-type="uri" xlink:href="http://data.antweb.org/specimen/CASENT0455437" xlink:type="simple">CASENT0455437</ext-link>, BLF06201, (1w, <named-content xmlns:xlink="http://www.w3.org/1999/xlink" content-type="dwc:institutional_code" xlink:type="simple">CAS</named-content>); <ext-link xmlns:xlink="http://www.w3.org/1999/xlink" ext-link-type="uri" xlink:href="http://data.antweb.org/specimen/CASENT0455438" xlink:type="simple">CASENT0455438</ext-link>, BLF06201, (1w, <named-content xmlns:xlink="http://www.w3.org/1999/xlink" content-type="dwc:institutional_code" xlink:type="simple">CAS</named-content>); <ext-link xmlns:xlink="http://www.w3.org/1999/xlink" ext-link-type="uri" xlink:href="http://data.antweb.org/specimen/CASENT0455439" xlink:type="simple">CASENT0455439</ext-link>, BLF06201, (1w, <named-content xmlns:xlink="http://www.w3.org/1999/xlink" content-type="dwc:institutional_code" xlink:type="simple">CAS</named-content>); <ext-link xmlns:xlink="http://www.w3.org/1999/xlink" ext-link-type="uri" xlink:href="http://data.antweb.org/specimen/CASENT0455440" xlink:type="simple">CASENT0455440</ext-link>, BLF06201, (3m, <named-content xmlns:xlink="http://www.w3.org/1999/xlink" content-type="dwc:institutional_code" xlink:type="simple">CAS</named-content>);</p><p>The list of 54 non-type individuals belonging to 28 nest samples of other material investigated is given in Table <xref ref-type="table" rid="T1">1</xref>.</p></tp:treatment-sec><tp:treatment-sec sec-type="Diagnosis"><title>Diagnosis.</title><p>In key.</p></tp:treatment-sec><tp:treatment-sec sec-type="Description of workers"><title>Description of workers.</title><p>Body color: brown. Body color pattern: body concolorous, only clava darker. Absolute cephalic size: 1069 [958, 1189] µm (n=56). Cephalic length vs. maximum width of head capsule (<abbrev xmlns:xlink="http://www.w3.org/1999/xlink" xlink:title="Maximum cephalic length in median line" xlink:type="simple">CL</abbrev>/<abbrev xmlns:xlink="http://www.w3.org/1999/xlink" xlink:title="Maximum width of head capsule without the compound eyes" xlink:type="simple">CWb</abbrev>): 1.046 [0.990, 1.097]. Postocular distance vs. cephalic length (PoOc/<abbrev xmlns:xlink="http://www.w3.org/1999/xlink" xlink:title="Maximum cephalic length in median line" xlink:type="simple">CL</abbrev>): 0.391 [0.371, 0.413]. Postocular sides of cranium contour frontal view orientation: converging posteriorly. Postocular sides of cranium contour frontal view shape: broadly convex. Vertex contour line in frontal view shape: straight; slightly concave. Vertex sculpture: main sculpture rugose, ground sculpture areolate. Gena contour line in frontal view shape: feebly convex. Genae contour from anterior view orientation: converging. Gena sculpture: rugo-reticulate with areolate ground sculpture. Concentric carinae laterally surrounding antennal foramen count: present. Eye length vs. absolute cephalic size (<abbrev xmlns:xlink="http://www.w3.org/1999/xlink" xlink:title="Maximum diameter of the compound eye" xlink:type="simple">EL</abbrev>/<abbrev xmlns:xlink="http://www.w3.org/1999/xlink" xlink:title="Absolute cephalic size" xlink:type="simple">CS</abbrev>): 0.232 [0.219, 0.249]. Frontal carina distance vs. absolute cephalic size (<abbrev xmlns:xlink="http://www.w3.org/1999/xlink" xlink:title="Frontal carina distance" xlink:type="simple">FRS</abbrev>/<abbrev xmlns:xlink="http://www.w3.org/1999/xlink" xlink:title="Absolute cephalic size" xlink:type="simple">CS</abbrev>): 0.313 [0.295, 0.331]. Longitudinal carinae on median region of frons count: present. Longitudinal carinae on medial region of frons shape: forked. Smooth median region on frons count: absent. Antennomere count: 12. Scape length vs. absolute cephalic size (<abbrev xmlns:xlink="http://www.w3.org/1999/xlink" xlink:title="Scape length" xlink:type="simple">SL</abbrev>/<abbrev xmlns:xlink="http://www.w3.org/1999/xlink" xlink:title="Absolute cephalic size" xlink:type="simple">CS</abbrev>): 0.907 [0.849, 0.997]. Facial area of the scape absolute setal angle: setae absent, pubescence only. Median clypeal notch count: present. Median clypeal notch depth vs. absolute cephalic size (<abbrev xmlns:xlink="http://www.w3.org/1999/xlink" xlink:title="Antero-median clypeal depression" xlink:type="simple">Cdep</abbrev>/<abbrev xmlns:xlink="http://www.w3.org/1999/xlink" xlink:title="Absolute cephalic size" xlink:type="simple">CS</abbrev>): 0.022 [0.017, 0.029]. Ground sculpture of submedian area of clypeus: smooth. Median carina of clypeus count: present. Lateral carinae of clypeus count: present. Median anatomical line of propodeal spine angle value to Weber length in lateral view: 65–72°. Spine length vs. absolute cephalic size (<abbrev xmlns:xlink="http://www.w3.org/1999/xlink" xlink:title="Propodeal spine length" xlink:type="simple">SPST</abbrev>/<abbrev xmlns:xlink="http://www.w3.org/1999/xlink" xlink:title="Absolute cephalic size" xlink:type="simple">CS</abbrev>): 0.385 [0.333, 0.437]. Minimum spine distance vs. absolute cephalic size (<abbrev xmlns:xlink="http://www.w3.org/1999/xlink" xlink:title="Minimum propodeal spine distance" xlink:type="simple">SPBA</abbrev>/<abbrev xmlns:xlink="http://www.w3.org/1999/xlink" xlink:title="Absolute cephalic size" xlink:type="simple">CS</abbrev>): 0.266 [0.234, 0.308]. Apical spine distance vs. absolute cephalic size (<abbrev xmlns:xlink="http://www.w3.org/1999/xlink" xlink:title="Apical propodeal spine distance" xlink:type="simple">SPTI</abbrev>/<abbrev xmlns:xlink="http://www.w3.org/1999/xlink" xlink:title="Absolute cephalic size" xlink:type="simple">CS</abbrev>): 0.443 [0.354, 0.504]. Propodeal spine shape: straight; slightly bent. Apical distance of pronotal spines vs. absolute cephalic size (<abbrev xmlns:xlink="http://www.w3.org/1999/xlink" xlink:title="Apical distance of pronotal spines in dorsal view; if spine tips are rounded or thick take the centers of spine tips as reference points" xlink:type="simple">PSTI</abbrev>/<abbrev xmlns:xlink="http://www.w3.org/1999/xlink" xlink:title="Absolute cephalic size" xlink:type="simple">CS</abbrev>): 0.757 [0.711, 0.813]. Metanotal depression count: absent. Dorsal region of mesosoma sculpture: areolate ground sculpture, superimposed by dispersed rugae. Lateral region of pronotum sculpture: areolate ground sculpture, superimposed by dispersed rugae. Mesopleuron sculpture: areolate ground sculpture, superimposed by dispersed rugae. Metapleuron sculpture: areolate ground sculpture, superimposed by dispersed rugae. Petiole width vs. absolute cephalic size (<abbrev xmlns:xlink="http://www.w3.org/1999/xlink" xlink:title="Maximum width of petiole in dorsal view" xlink:type="simple">PEW</abbrev>/<abbrev xmlns:xlink="http://www.w3.org/1999/xlink" xlink:title="Absolute cephalic size" xlink:type="simple">CS</abbrev>): 0.268 [0.246, 0.295]. Anterodorsal spines on petiolar node angle of deviation from each other: 70°. Apical distance of anterodorsal spines on petiolar node vs. absolute cephalic size (<abbrev xmlns:xlink="http://www.w3.org/1999/xlink" xlink:title="Apical distance of the anterodorsal spines on the petiolar node in dorsal view; if spine tips are rounded or thick take the centers of spine tips as reference points" xlink:type="simple">NSTI</abbrev>/<abbrev xmlns:xlink="http://www.w3.org/1999/xlink" xlink:title="Absolute cephalic size" xlink:type="simple">CS</abbrev>): 0.354 [0.278, 0.464]. Frontal profile of petiolar node contour line in lateral view shape: straight. Dorso-caudal petiolar profile contour line in lateral view shape: straight; convex. Dorsal region of petiole sculpture: ground sculpture areolate, main sculpture dispersed rugose; ground sculpture areolate, main sculpture absent. Postpetiole width vs. absolute cephalic size (<abbrev xmlns:xlink="http://www.w3.org/1999/xlink" xlink:title="Postpetiole width" xlink:type="simple">PPW</abbrev>/<abbrev xmlns:xlink="http://www.w3.org/1999/xlink" xlink:title="Absolute cephalic size" xlink:type="simple">CS</abbrev>): 0.543 [0.496, 0.585]. Dorsal region of postpetiole sculpture: ground sculpture areolate, main sculpture absent; ground sculpture areolate, main sculpture dispersed rugose.</p><fig id="F9" position="float" orientation="portrait"><label>Figures 25–27.</label><caption><p><italic><tp:taxon-name><tp:taxon-name-part taxon-name-part-type="genus">Nesomyrmex</tp:taxon-name-part> <tp:taxon-name-part taxon-name-part-type="species">medusus</tp:taxon-name-part></tp:taxon-name></italic> sp. n. holotype worker (<ext-link xmlns:xlink="http://www.w3.org/1999/xlink" ext-link-type="uri" xlink:href="http://data.antweb.org/specimen/CASENT0455428" xlink:type="simple">CASENT0455428</ext-link>). Lateral view of the body (<bold>25</bold>), head of the holotype worker in full-face view (<bold>26</bold>), dorsal view of the body (<bold>27</bold>). Scale 0.5 mm.</p></caption><graphic xmlns:xlink="http://www.w3.org/1999/xlink" xlink:href="zookeys-526-019-g009.jpg" position="float" orientation="portrait" xlink:type="simple" id="oo_59741.jpg"/></fig></tp:treatment-sec><tp:treatment-sec sec-type="Distribution"><title>Distribution.</title><p>This species occurs in the south-western forests (Parc National de Tsimanampetsotsa, Forêt de Bemanateza and Mahafaly Plateau) of Madagascar (Fig. <xref ref-type="fig" rid="F4">13</xref>) between the southern latitudes S 24° and S 24.65°.</p></tp:treatment-sec><tp:treatment-sec><!--Section generated to contain objects referenced in tp:taxon-treatment.--><table-wrap id="T4" position="float" orientation="portrait"><label>Table 4.</label><caption><p>Morphometric data of species calculated on individuals. Mean of indices, ±SD are provided in the upper row, minimum and maximum values are given in parentheses in the lower row.</p></caption><table id="TID0EVGBK" rules="all"><tbody><tr><th rowspan="1" colspan="1">Species:</th><th rowspan="1" colspan="1"><italic><tp:taxon-name><tp:taxon-name-part taxon-name-part-type="genus">Nesomyrmex</tp:taxon-name-part> <tp:taxon-name-part taxon-name-part-type="species">capricornis</tp:taxon-name-part></tp:taxon-name></italic> sp. n.</th><th rowspan="1" colspan="1"><italic><tp:taxon-name><tp:taxon-name-part taxon-name-part-type="genus">Nesomyrmex</tp:taxon-name-part> <tp:taxon-name-part taxon-name-part-type="species">hafahafa</tp:taxon-name-part></tp:taxon-name></italic> sp. n.</th><th rowspan="1" colspan="1"><italic><tp:taxon-name><tp:taxon-name-part taxon-name-part-type="genus">Nesomyrmex</tp:taxon-name-part> <tp:taxon-name-part taxon-name-part-type="species">medusus</tp:taxon-name-part></tp:taxon-name></italic> sp. n.</th><th rowspan="1" colspan="1"><italic><tp:taxon-name><tp:taxon-name-part taxon-name-part-type="genus">Nesomyrmex</tp:taxon-name-part> <tp:taxon-name-part taxon-name-part-type="species">spinosus</tp:taxon-name-part></tp:taxon-name></italic> sp. n.</th></tr><tr><td rowspan="1" colspan="1">nr. of individulals:</td><td rowspan="1" colspan="1">(n = 27)</td><td rowspan="1" colspan="1">(n = 48)</td><td rowspan="1" colspan="1">(n = 56)</td><td rowspan="1" colspan="1">(n = 46)</td></tr><tr><td rowspan="1" colspan="1"><bold><abbrev xmlns:xlink="http://www.w3.org/1999/xlink" xlink:title="Absolute cephalic size" xlink:type="simple">CS</abbrev></bold></td><td rowspan="1" colspan="1"><bold>1024±38</bold></td><td rowspan="1" colspan="1"><bold>1062±41</bold></td><td rowspan="1" colspan="1"><bold>1069±52</bold></td><td rowspan="1" colspan="1"><bold>1021±43</bold></td></tr><tr><td rowspan="1" colspan="1"/><td rowspan="1" colspan="1">[919, 1115]</td><td rowspan="1" colspan="1">[974, 1142]</td><td rowspan="1" colspan="1">[958, 1189]</td><td rowspan="1" colspan="1">[935, 1121]</td></tr><tr><td rowspan="1" colspan="1"><bold><abbrev xmlns:xlink="http://www.w3.org/1999/xlink" xlink:title="Maximum cephalic length in median line" xlink:type="simple">CL</abbrev>/<abbrev xmlns:xlink="http://www.w3.org/1999/xlink" xlink:title="Maximum width of head capsule without the compound eyes" xlink:type="simple">CWb</abbrev></bold></td><td rowspan="1" colspan="1"><bold>1.079±0.020</bold></td><td rowspan="1" colspan="1"><bold>1.038±0.020</bold></td><td rowspan="1" colspan="1"><bold>1.046±0.025</bold></td><td rowspan="1" colspan="1"><bold>1.056±0.024</bold></td></tr><tr><td rowspan="1" colspan="1"/><td rowspan="1" colspan="1">[1.037, 1.111]</td><td rowspan="1" colspan="1">[0.993, 1.075]</td><td rowspan="1" colspan="1">[0.990, 1.097]</td><td rowspan="1" colspan="1">[0.980, 1.113]</td></tr><tr><td rowspan="1" colspan="1"><bold><abbrev xmlns:xlink="http://www.w3.org/1999/xlink" xlink:title="Postocular distance" xlink:type="simple">PoOC</abbrev>/<abbrev xmlns:xlink="http://www.w3.org/1999/xlink" xlink:title="Maximum cephalic length in median line" xlink:type="simple">CL</abbrev></bold></td><td rowspan="1" colspan="1"><bold>0.390±0.006</bold></td><td rowspan="1" colspan="1"><bold>0.388±0.010</bold></td><td rowspan="1" colspan="1"><bold>0.391±0.008</bold></td><td rowspan="1" colspan="1"><bold>0.374±0.011</bold></td></tr><tr><td rowspan="1" colspan="1"/><td rowspan="1" colspan="1">[0.381, 0.403]</td><td rowspan="1" colspan="1">[0.361, 0.406]</td><td rowspan="1" colspan="1">[0.371, 0.413]</td><td rowspan="1" colspan="1">[0.342, 0.393]</td></tr><tr><td rowspan="1" colspan="1"><bold><abbrev xmlns:xlink="http://www.w3.org/1999/xlink" xlink:title="Frontal carina distance" xlink:type="simple">FRS</abbrev>/<abbrev xmlns:xlink="http://www.w3.org/1999/xlink" xlink:title="Absolute cephalic size" xlink:type="simple">CS</abbrev></bold></td><td rowspan="1" colspan="1"><bold>0.315±0.007</bold></td><td rowspan="1" colspan="1"><bold>0.316±0.008</bold></td><td rowspan="1" colspan="1"><bold>0.313±0.008</bold></td><td rowspan="1" colspan="1"><bold>0.315±0.009</bold></td></tr><tr><td rowspan="1" colspan="1"/><td rowspan="1" colspan="1">[0.297, 0.326]</td><td rowspan="1" colspan="1">[0.289, 0.333]</td><td rowspan="1" colspan="1">[0.295, 0.331]</td><td rowspan="1" colspan="1">[0.291, 0.335]</td></tr><tr><td rowspan="1" colspan="1"><bold><abbrev xmlns:xlink="http://www.w3.org/1999/xlink" xlink:title="Scape length" xlink:type="simple">SL</abbrev>/<abbrev xmlns:xlink="http://www.w3.org/1999/xlink" xlink:title="Absolute cephalic size" xlink:type="simple">CS</abbrev></bold></td><td rowspan="1" colspan="1"><bold>0.927±0.012</bold></td><td rowspan="1" colspan="1"><bold>0.895±0.017</bold></td><td rowspan="1" colspan="1"><bold>0.907±0.028</bold></td><td rowspan="1" colspan="1"><bold>0.880±0.016</bold></td></tr><tr><td rowspan="1" colspan="1"/><td rowspan="1" colspan="1">[0.907, 0.948]</td><td rowspan="1" colspan="1">[0.861, 0.927]</td><td rowspan="1" colspan="1">[0.849, 0.997]</td><td rowspan="1" colspan="1">[0.844, 0.919]</td></tr><tr><td rowspan="1" colspan="1"><bold><abbrev xmlns:xlink="http://www.w3.org/1999/xlink" xlink:title="Maximum diameter of the compound eye" xlink:type="simple">EL</abbrev>/<abbrev xmlns:xlink="http://www.w3.org/1999/xlink" xlink:title="Absolute cephalic size" xlink:type="simple">CS</abbrev></bold></td><td rowspan="1" colspan="1"><bold>0.241±0.011</bold></td><td rowspan="1" colspan="1"><bold>0.230±0.007</bold></td><td rowspan="1" colspan="1"><bold>0.232±0.007</bold></td><td rowspan="1" colspan="1"><bold>0.239±0.008</bold></td></tr><tr><td rowspan="1" colspan="1"/><td rowspan="1" colspan="1">[0.225, 0.267]</td><td rowspan="1" colspan="1">[0.212, 0.248]</td><td rowspan="1" colspan="1">[0.219, 0.249]</td><td rowspan="1" colspan="1">[0.220, 0.265]</td></tr><tr><td rowspan="1" colspan="1"><bold><abbrev xmlns:xlink="http://www.w3.org/1999/xlink" xlink:title="Mesosoma width" xlink:type="simple">MW</abbrev>/<abbrev xmlns:xlink="http://www.w3.org/1999/xlink" xlink:title="Absolute cephalic size" xlink:type="simple">CS</abbrev></bold></td><td rowspan="1" colspan="1"><bold>0.652±0.012</bold></td><td rowspan="1" colspan="1"><bold>0.657±0.019</bold></td><td rowspan="1" colspan="1"><bold>0.682±0.018</bold></td><td rowspan="1" colspan="1"><bold>0.650±0.014</bold></td></tr><tr><td rowspan="1" colspan="1"/><td rowspan="1" colspan="1">[0.632, 0.685]</td><td rowspan="1" colspan="1">[0.631, 0.712]</td><td rowspan="1" colspan="1">[0.633, 0.740]</td><td rowspan="1" colspan="1">[0.618, 0.679]</td></tr><tr><td rowspan="1" colspan="1"><bold><abbrev xmlns:xlink="http://www.w3.org/1999/xlink" xlink:title="Maximum width of petiole in dorsal view" xlink:type="simple">PEW</abbrev>/<abbrev xmlns:xlink="http://www.w3.org/1999/xlink" xlink:title="Absolute cephalic size" xlink:type="simple">CS</abbrev></bold></td><td rowspan="1" colspan="1"><bold>0.265±0.017</bold></td><td rowspan="1" colspan="1"><bold>0.307±0.021</bold></td><td rowspan="1" colspan="1"><bold>0.268±0.011</bold></td><td rowspan="1" colspan="1"><bold>0.237±0.009</bold></td></tr><tr><td rowspan="1" colspan="1"/><td rowspan="1" colspan="1">[0.238, 0.312]</td><td rowspan="1" colspan="1">[0.275, 0.357]</td><td rowspan="1" colspan="1">[0.246, 0.295]</td><td rowspan="1" colspan="1">[0.206, 0.259]</td></tr><tr><td rowspan="1" colspan="1"><bold><abbrev xmlns:xlink="http://www.w3.org/1999/xlink" xlink:title="Postpetiole width" xlink:type="simple">PPW</abbrev>/<abbrev xmlns:xlink="http://www.w3.org/1999/xlink" xlink:title="Absolute cephalic size" xlink:type="simple">CS</abbrev></bold></td><td rowspan="1" colspan="1"><bold>0.558±0.025</bold></td><td rowspan="1" colspan="1"><bold>0.538±0.022</bold></td><td rowspan="1" colspan="1"><bold>0.543±0.021</bold></td><td rowspan="1" colspan="1"><bold>0.491±0.022</bold></td></tr><tr><td rowspan="1" colspan="1"/><td rowspan="1" colspan="1">[0.516, 0.613]</td><td rowspan="1" colspan="1">[0.494, 0.576]</td><td rowspan="1" colspan="1">[0.496, 0.585]</td><td rowspan="1" colspan="1">[0.435, 0.529]</td></tr><tr><td rowspan="1" colspan="1"><bold><abbrev xmlns:xlink="http://www.w3.org/1999/xlink" xlink:title="Minimum propodeal spine distance" xlink:type="simple">SPBA</abbrev>/<abbrev xmlns:xlink="http://www.w3.org/1999/xlink" xlink:title="Absolute cephalic size" xlink:type="simple">CS</abbrev></bold></td><td rowspan="1" colspan="1"><bold>0.260±0.014</bold></td><td rowspan="1" colspan="1"><bold>0.287±0.014</bold></td><td rowspan="1" colspan="1"><bold>0.266±0.018</bold></td><td rowspan="1" colspan="1"><bold>0.212±0.010</bold></td></tr><tr><td rowspan="1" colspan="1"/><td rowspan="1" colspan="1">[0.238, 0.292]</td><td rowspan="1" colspan="1">[0.257, 0.311]</td><td rowspan="1" colspan="1">[0.234, 0.308]</td><td rowspan="1" colspan="1">[0.184, 0.235]</td></tr><tr><td rowspan="1" colspan="1"><bold><abbrev xmlns:xlink="http://www.w3.org/1999/xlink" xlink:title="Apical propodeal spine distance" xlink:type="simple">SPTI</abbrev>/<abbrev xmlns:xlink="http://www.w3.org/1999/xlink" xlink:title="Absolute cephalic size" xlink:type="simple">CS</abbrev></bold></td><td rowspan="1" colspan="1"><bold>0.455±0.039</bold></td><td rowspan="1" colspan="1"><bold>0.543±0.032</bold></td><td rowspan="1" colspan="1"><bold>0.443±0.034</bold></td><td rowspan="1" colspan="1"><bold>0.307±0.027</bold></td></tr><tr><td rowspan="1" colspan="1"/><td rowspan="1" colspan="1">[0.386, 0.569]</td><td rowspan="1" colspan="1">[0.463, 0.607]</td><td rowspan="1" colspan="1">[0.354, 0.504]</td><td rowspan="1" colspan="1">[0.221, 0.361]</td></tr><tr><td rowspan="1" colspan="1"><bold><abbrev xmlns:xlink="http://www.w3.org/1999/xlink" xlink:title="(Weber length) Mesosoma length from caudalmost point of propodeal lobe to transition point between anterior pronotal slope and anterior pronotal shield" xlink:type="simple">ML</abbrev>/<abbrev xmlns:xlink="http://www.w3.org/1999/xlink" xlink:title="Absolute cephalic size" xlink:type="simple">CS</abbrev></bold></td><td rowspan="1" colspan="1"><bold>1.290±0.026</bold></td><td rowspan="1" colspan="1"><bold>1.266±0.029</bold></td><td rowspan="1" colspan="1"><bold>1.319±0.031</bold></td><td rowspan="1" colspan="1"><bold>1.270±0.023</bold></td></tr><tr><td rowspan="1" colspan="1"/><td rowspan="1" colspan="1">[1.234, 1.335]</td><td rowspan="1" colspan="1">[1.201, 1.323]</td><td rowspan="1" colspan="1">[1.181, 1.376]</td><td rowspan="1" colspan="1">[1.218, 1.313]</td></tr><tr><td rowspan="1" colspan="1"><bold><abbrev xmlns:xlink="http://www.w3.org/1999/xlink" xlink:title="Diagonal petiolar length in lateral view; measured from anterior corner of subpetiolar process to dorso-caudal corner of caudal cylinder" xlink:type="simple">PEL</abbrev>/<abbrev xmlns:xlink="http://www.w3.org/1999/xlink" xlink:title="Absolute cephalic size" xlink:type="simple">CS</abbrev></bold></td><td rowspan="1" colspan="1"><bold>0.506±0.015</bold></td><td rowspan="1" colspan="1"><bold>0.420±0.014</bold></td><td rowspan="1" colspan="1"><bold>0.441±0.018</bold></td><td rowspan="1" colspan="1"><bold>0.435±0.010</bold></td></tr><tr><td rowspan="1" colspan="1"/><td rowspan="1" colspan="1">[0.468, 0.526]</td><td rowspan="1" colspan="1">[0.399, 0.453]</td><td rowspan="1" colspan="1">[0.392, 0.500]</td><td rowspan="1" colspan="1">[0.397, 0.459]</td></tr><tr><td rowspan="1" colspan="1"><bold><abbrev xmlns:xlink="http://www.w3.org/1999/xlink" xlink:title="Length of the petiolar node" xlink:type="simple">NOL</abbrev>/<abbrev xmlns:xlink="http://www.w3.org/1999/xlink" xlink:title="Absolute cephalic size" xlink:type="simple">CS</abbrev></bold></td><td rowspan="1" colspan="1"><bold>0.303±0.017</bold></td><td rowspan="1" colspan="1"><bold>0.278±0.015</bold></td><td rowspan="1" colspan="1"><bold>0.290±0.012</bold></td><td rowspan="1" colspan="1"><bold>0.299±0.012</bold></td></tr><tr><td rowspan="1" colspan="1"/><td rowspan="1" colspan="1">[0.258, 0.338]</td><td rowspan="1" colspan="1">[0.229, 0.307]</td><td rowspan="1" colspan="1">[0.243, 0.319]</td><td rowspan="1" colspan="1">[0.265, 0.321]</td></tr><tr><td rowspan="1" colspan="1"><bold><abbrev xmlns:xlink="http://www.w3.org/1999/xlink" xlink:title="Postpetiole length" xlink:type="simple">PPL</abbrev>/<abbrev xmlns:xlink="http://www.w3.org/1999/xlink" xlink:title="Absolute cephalic size" xlink:type="simple">CS</abbrev></bold></td><td rowspan="1" colspan="1"><bold>0.216±0.007</bold></td><td rowspan="1" colspan="1"><bold>0.202±0.010</bold></td><td rowspan="1" colspan="1"><bold>0.211±0.009</bold></td><td rowspan="1" colspan="1"><bold>0.206±0.011</bold></td></tr><tr><td rowspan="1" colspan="1"/><td rowspan="1" colspan="1">[0.204, 0.228]</td><td rowspan="1" colspan="1">[0.181, 0.223]</td><td rowspan="1" colspan="1">[0.190, 0.233]</td><td rowspan="1" colspan="1">[0.164, 0.231]</td></tr><tr><td rowspan="1" colspan="1"><bold><abbrev xmlns:xlink="http://www.w3.org/1999/xlink" xlink:title="Propodeal spine length" xlink:type="simple">SPST</abbrev>/<abbrev xmlns:xlink="http://www.w3.org/1999/xlink" xlink:title="Absolute cephalic size" xlink:type="simple">CS</abbrev></bold></td><td rowspan="1" colspan="1"><bold>0.397±0.017</bold></td><td rowspan="1" colspan="1"><bold>0.398±0.019</bold></td><td rowspan="1" colspan="1"><bold>0.385±0.019</bold></td><td rowspan="1" colspan="1"><bold>0.300±0.018</bold></td></tr><tr><td rowspan="1" colspan="1"/><td rowspan="1" colspan="1">[0.367, 0.432]</td><td rowspan="1" colspan="1">[0.355, 0.427]</td><td rowspan="1" colspan="1">[0.333, 0.437]</td><td rowspan="1" colspan="1">[0.258, 0.330]</td></tr><tr><td rowspan="1" colspan="1"><bold><abbrev xmlns:xlink="http://www.w3.org/1999/xlink" xlink:title="Maximum distance from the center of the propodeal spiracle to the posteroventral corner of the ventrolateral margin of the metapleuron" xlink:type="simple">MPST</abbrev>/<abbrev xmlns:xlink="http://www.w3.org/1999/xlink" xlink:title="Absolute cephalic size" xlink:type="simple">CS</abbrev></bold></td><td rowspan="1" colspan="1"><bold>0.411±0.011</bold></td><td rowspan="1" colspan="1"><bold>0.409±0.013</bold></td><td rowspan="1" colspan="1"><bold>0.400±0.010</bold></td><td rowspan="1" colspan="1"><bold>0.404±0.012</bold></td></tr><tr><td rowspan="1" colspan="1"/><td rowspan="1" colspan="1">[0.386, 0.432]</td><td rowspan="1" colspan="1">[0.383, 0.442]</td><td rowspan="1" colspan="1">[0.379, 0.426]</td><td rowspan="1" colspan="1">[0.370, 0.433]</td></tr><tr><td rowspan="1" colspan="1"><bold><abbrev xmlns:xlink="http://www.w3.org/1999/xlink" xlink:title="Apical distance of pronotal spines in dorsal view; if spine tips are rounded or thick take the centers of spine tips as reference points" xlink:type="simple">PSTI</abbrev>/<abbrev xmlns:xlink="http://www.w3.org/1999/xlink" xlink:title="Absolute cephalic size" xlink:type="simple">CS</abbrev></bold></td><td rowspan="1" colspan="1"><bold>0.658±0.017</bold></td><td rowspan="1" colspan="1"><bold>0.724±0.028</bold></td><td rowspan="1" colspan="1"><bold>0.757±0.020</bold></td><td rowspan="1" colspan="1"><bold>0.677±0.021</bold></td></tr><tr><td rowspan="1" colspan="1"/><td rowspan="1" colspan="1">[0.617, 0.690]</td><td rowspan="1" colspan="1">[0.631, 0.776]</td><td rowspan="1" colspan="1">[0.711, 0.813]</td><td rowspan="1" colspan="1">[0.624, 0.723]</td></tr><tr><td rowspan="1" colspan="1"><bold><abbrev xmlns:xlink="http://www.w3.org/1999/xlink" xlink:title="Apical distance of the anterodorsal spines on the petiolar node in dorsal view; if spine tips are rounded or thick take the centers of spine tips as reference points" xlink:type="simple">NSTI</abbrev>/<abbrev xmlns:xlink="http://www.w3.org/1999/xlink" xlink:title="Absolute cephalic size" xlink:type="simple">CS</abbrev></bold></td><td rowspan="1" colspan="1"><bold>0.265±0.035</bold></td><td rowspan="1" colspan="1"><bold>0.514±0.052</bold></td><td rowspan="1" colspan="1"><bold>0.354±0.039</bold></td><td rowspan="1" colspan="1"><bold>0.216±0.018</bold></td></tr><tr><td rowspan="1" colspan="1"/><td rowspan="1" colspan="1">[0.203, 0.364]</td><td rowspan="1" colspan="1">[0.473, 0.563]</td><td rowspan="1" colspan="1">[0.278, 0.464]</td><td rowspan="1" colspan="1">[0.194, 0.276]</td></tr><tr><td rowspan="1" colspan="1"><bold><abbrev xmlns:xlink="http://www.w3.org/1999/xlink" xlink:title="Antero-median clypeal depression" xlink:type="simple">Cdep</abbrev>/<abbrev xmlns:xlink="http://www.w3.org/1999/xlink" xlink:title="Absolute cephalic size" xlink:type="simple">CS</abbrev></bold></td><td rowspan="1" colspan="1"><bold>0.023±0.003</bold></td><td rowspan="1" colspan="1"><bold>0.022±0.003</bold></td><td rowspan="1" colspan="1"><bold>0.022±0.003</bold></td><td rowspan="1" colspan="1"><bold>0.021±0.005</bold></td></tr><tr><td rowspan="1" colspan="1"/><td rowspan="1" colspan="1">[0.018, 0.030]</td><td rowspan="1" colspan="1">[0.015, 0.029]</td><td rowspan="1" colspan="1">[0.017, 0.029]</td><td rowspan="1" colspan="1">[0.015, 0.027]</td></tr></tbody></table></table-wrap><table-wrap id="T1" position="float" orientation="portrait"><label>Table 1.</label><caption><p>List of morphometrically investigated samples. Unique CASENT number for pinned samples, locality, geographic coordinates (E, N) in decimal format altitude (ALT) in meters a.s.l., collector’s name, date and number of specimens investigated bearing the given CASENT number are provided. Red row: holotype, yellow row: paratype(s). All samples collected in Toliara administrative region, Madagascar, and deposited at the California Academy of Sciences (<named-content xmlns:xlink="http://www.w3.org/1999/xlink" content-type="dwc:institutional_code" xlink:type="simple">CAS</named-content>).</p></caption><table id="TID0ES6AG" rules="all"><tbody><tr><th rowspan="1" colspan="1">Species name</th><th rowspan="1" colspan="1">CASENT number</th><th rowspan="1" colspan="1">Locality</th><th rowspan="1" colspan="1">N</th><th rowspan="1" colspan="1">E</th><th rowspan="1" colspan="1">ALT</th><th rowspan="1" colspan="1">Collector</th><th rowspan="1" colspan="1">Date</th><th rowspan="1" colspan="1">Number of specimens</th></tr><tr><td rowspan="1" colspan="1"><bold><italic><tp:taxon-name><tp:taxon-name-part taxon-name-part-type="species">capricornis</tp:taxon-name-part></tp:taxon-name></italic> sp. n. HT</bold></td><td rowspan="1" colspan="1"><bold><ext-link xmlns:xlink="http://www.w3.org/1999/xlink" ext-link-type="uri" xlink:href="http://data.antweb.org/specimen/CASENT0452741" xlink:type="simple">CASENT0452741</ext-link></bold></td><td rowspan="1" colspan="1"><bold>Forêt de Mahavelo, Isantoria River</bold></td><td rowspan="1" colspan="1"><bold><named-content xmlns:xlink="http://www.w3.org/1999/xlink" content-type="dwc:verbatimLatitude" xlink:type="simple">-24,758</named-content></bold></td><td rowspan="1" colspan="1"><bold><named-content xmlns:xlink="http://www.w3.org/1999/xlink" content-type="dwc:verbatimLongitude" xlink:type="simple">46,157</named-content></bold></td><td rowspan="1" colspan="1"><bold>110 m</bold></td><td rowspan="1" colspan="1"><bold>Fisher-Griswold Arthropod Team</bold></td><td rowspan="1" colspan="1"><bold>1/28/2002</bold></td><td rowspan="1" colspan="1"><bold>1w</bold></td></tr><tr><td rowspan="1" colspan="1"><bold><italic><tp:taxon-name><tp:taxon-name-part taxon-name-part-type="species">capricornis</tp:taxon-name-part></tp:taxon-name></italic> sp. n. PT</bold></td><td rowspan="1" colspan="1"><bold><ext-link xmlns:xlink="http://www.w3.org/1999/xlink" ext-link-type="uri" xlink:href="http://data.antweb.org/specimen/CASENT0452715" xlink:type="simple">CASENT0452715</ext-link></bold></td><td rowspan="1" colspan="1"><bold>Forêt de Mahavelo, Isantoria River</bold></td><td rowspan="1" colspan="1"><bold><named-content xmlns:xlink="http://www.w3.org/1999/xlink" content-type="dwc:verbatimLatitude" xlink:type="simple">-24,758</named-content></bold></td><td rowspan="1" colspan="1"><bold><named-content xmlns:xlink="http://www.w3.org/1999/xlink" content-type="dwc:verbatimLongitude" xlink:type="simple">46,157</named-content></bold></td><td rowspan="1" colspan="1"><bold>110 m</bold></td><td rowspan="1" colspan="1"><bold>Fisher-Griswold Arthropod Team</bold></td><td rowspan="1" colspan="1"><bold>1/28/2002</bold></td><td rowspan="1" colspan="1"><bold>1w</bold></td></tr><tr><td rowspan="1" colspan="1"><bold><italic><tp:taxon-name><tp:taxon-name-part taxon-name-part-type="species">capricornis</tp:taxon-name-part></tp:taxon-name></italic> sp. n. PT</bold></td><td rowspan="1" colspan="1"><bold><ext-link xmlns:xlink="http://www.w3.org/1999/xlink" ext-link-type="uri" xlink:href="http://data.antweb.org/specimen/CASENT0452716" xlink:type="simple">CASENT0452716</ext-link></bold></td><td rowspan="1" colspan="1"><bold>Forêt de Mahavelo, Isantoria River</bold></td><td rowspan="1" colspan="1"><bold><named-content xmlns:xlink="http://www.w3.org/1999/xlink" content-type="dwc:verbatimLatitude" xlink:type="simple">-24,758</named-content></bold></td><td rowspan="1" colspan="1"><bold><named-content xmlns:xlink="http://www.w3.org/1999/xlink" content-type="dwc:verbatimLongitude" xlink:type="simple">46,157</named-content></bold></td><td rowspan="1" colspan="1"><bold>110 m</bold></td><td rowspan="1" colspan="1"><bold>Fisher-Griswold Arthropod Team</bold></td><td rowspan="1" colspan="1"><bold>1/28/2002</bold></td><td rowspan="1" colspan="1"><bold>1w</bold></td></tr><tr><td rowspan="1" colspan="1"><bold><italic><tp:taxon-name><tp:taxon-name-part taxon-name-part-type="species">capricornis</tp:taxon-name-part></tp:taxon-name></italic> sp. n. PT</bold></td><td rowspan="1" colspan="1"><bold><ext-link xmlns:xlink="http://www.w3.org/1999/xlink" ext-link-type="uri" xlink:href="http://data.antweb.org/specimen/CASENT0452738" xlink:type="simple">CASENT0452738</ext-link></bold></td><td rowspan="1" colspan="1"><bold>Forêt de Mahavelo, Isantoria River</bold></td><td rowspan="1" colspan="1"><bold><named-content xmlns:xlink="http://www.w3.org/1999/xlink" content-type="dwc:verbatimLatitude" xlink:type="simple">-24,758</named-content></bold></td><td rowspan="1" colspan="1"><bold><named-content xmlns:xlink="http://www.w3.org/1999/xlink" content-type="dwc:verbatimLongitude" xlink:type="simple">46,157</named-content></bold></td><td rowspan="1" colspan="1"><bold>110 m</bold></td><td rowspan="1" colspan="1"><bold>Fisher-Griswold Arthropod Team</bold></td><td rowspan="1" colspan="1"><bold>1/28/2002</bold></td><td rowspan="1" colspan="1"><bold>2w</bold></td></tr><tr><td rowspan="1" colspan="1"><bold><italic><tp:taxon-name><tp:taxon-name-part taxon-name-part-type="species">capricornis</tp:taxon-name-part></tp:taxon-name></italic> sp. n. PT</bold></td><td rowspan="1" colspan="1"><bold><ext-link xmlns:xlink="http://www.w3.org/1999/xlink" ext-link-type="uri" xlink:href="http://data.antweb.org/specimen/CASENT0452739" xlink:type="simple">CASENT0452739</ext-link></bold></td><td rowspan="1" colspan="1"><bold>Forêt de Mahavelo, Isantoria River</bold></td><td rowspan="1" colspan="1"><bold><named-content xmlns:xlink="http://www.w3.org/1999/xlink" content-type="dwc:verbatimLatitude" xlink:type="simple">-24,758</named-content></bold></td><td rowspan="1" colspan="1"><bold><named-content xmlns:xlink="http://www.w3.org/1999/xlink" content-type="dwc:verbatimLongitude" xlink:type="simple">46,157</named-content></bold></td><td rowspan="1" colspan="1"><bold>110 m</bold></td><td rowspan="1" colspan="1"><bold>Fisher-Griswold Arthropod Team</bold></td><td rowspan="1" colspan="1"><bold>1/28/2002</bold></td><td rowspan="1" colspan="1"><bold>2w</bold></td></tr><tr><td rowspan="1" colspan="1"><bold><italic><tp:taxon-name><tp:taxon-name-part taxon-name-part-type="species">capricornis</tp:taxon-name-part></tp:taxon-name></italic> sp. n.</bold></td><td rowspan="1" colspan="1"><ext-link xmlns:xlink="http://www.w3.org/1999/xlink" ext-link-type="uri" xlink:href="http://data.antweb.org/specimen/CASENT0443010" xlink:type="simple">CASENT0443010</ext-link></td><td rowspan="1" colspan="1">Forêt de Mahavelo, Isantoria River</td><td rowspan="1" colspan="1"><named-content xmlns:xlink="http://www.w3.org/1999/xlink" content-type="dwc:verbatimLatitude" xlink:type="simple">-24,758</named-content></td><td rowspan="1" colspan="1"><named-content xmlns:xlink="http://www.w3.org/1999/xlink" content-type="dwc:verbatimLongitude" xlink:type="simple">46,157</named-content></td><td rowspan="1" colspan="1">110 m</td><td rowspan="1" colspan="1">Fisher-Griswold Arthropod Team</td><td rowspan="1" colspan="1">1/28/2002</td><td rowspan="1" colspan="1">1w</td></tr><tr><td rowspan="1" colspan="1"><bold><italic><tp:taxon-name><tp:taxon-name-part taxon-name-part-type="species">capricornis</tp:taxon-name-part></tp:taxon-name></italic> sp. n.</bold></td><td rowspan="1" colspan="1"><ext-link xmlns:xlink="http://www.w3.org/1999/xlink" ext-link-type="uri" xlink:href="http://data.antweb.org/specimen/CASENT0456949" xlink:type="simple">CASENT0456949</ext-link></td><td rowspan="1" colspan="1">Parc National d’Andohahela, Forêt de Manantalinjo, 33.6 km 63°ENE Amboasary, 7.6 km 99°E Hazofotsy</td><td rowspan="1" colspan="1"><named-content xmlns:xlink="http://www.w3.org/1999/xlink" content-type="dwc:verbatimLatitude" xlink:type="simple">-24,817</named-content></td><td rowspan="1" colspan="1"><named-content xmlns:xlink="http://www.w3.org/1999/xlink" content-type="dwc:verbatimLongitude" xlink:type="simple">46,61</named-content></td><td rowspan="1" colspan="1">150 m</td><td rowspan="1" colspan="1">Fisher-Griswold Arthropod Team</td><td rowspan="1" colspan="1">1/12/2002</td><td rowspan="1" colspan="1">2w</td></tr><tr><td rowspan="1" colspan="1"><bold><italic><tp:taxon-name><tp:taxon-name-part taxon-name-part-type="species">capricornis</tp:taxon-name-part></tp:taxon-name></italic> sp. n.</bold></td><td rowspan="1" colspan="1"><ext-link xmlns:xlink="http://www.w3.org/1999/xlink" ext-link-type="uri" xlink:href="http://data.antweb.org/specimen/CASENT0456950" xlink:type="simple">CASENT0456950</ext-link></td><td rowspan="1" colspan="1">Parc National d’Andohahela, Forêt de Manantalinjo, 33.6 km 63°ENE Amboasary, 7.6 km 99°E Hazofotsy</td><td rowspan="1" colspan="1"><named-content xmlns:xlink="http://www.w3.org/1999/xlink" content-type="dwc:verbatimLatitude" xlink:type="simple">-24,817</named-content></td><td rowspan="1" colspan="1"><named-content xmlns:xlink="http://www.w3.org/1999/xlink" content-type="dwc:verbatimLongitude" xlink:type="simple">46,61</named-content></td><td rowspan="1" colspan="1">150 m</td><td rowspan="1" colspan="1">Fisher-Griswold Arthropod Team</td><td rowspan="1" colspan="1">1/12/2002</td><td rowspan="1" colspan="1">2w</td></tr><tr><td rowspan="1" colspan="1"><bold><italic><tp:taxon-name><tp:taxon-name-part taxon-name-part-type="species">capricornis</tp:taxon-name-part></tp:taxon-name></italic> sp. n.</bold></td><td rowspan="1" colspan="1"><ext-link xmlns:xlink="http://www.w3.org/1999/xlink" ext-link-type="uri" xlink:href="http://data.antweb.org/specimen/CASENT0452881" xlink:type="simple">CASENT0452881</ext-link></td><td rowspan="1" colspan="1">Forêt de Mahavelo, Isantoria River</td><td rowspan="1" colspan="1"><named-content xmlns:xlink="http://www.w3.org/1999/xlink" content-type="dwc:verbatimLatitude" xlink:type="simple">-24,758</named-content></td><td rowspan="1" colspan="1"><named-content xmlns:xlink="http://www.w3.org/1999/xlink" content-type="dwc:verbatimLongitude" xlink:type="simple">46,157</named-content></td><td rowspan="1" colspan="1">110 m</td><td rowspan="1" colspan="1">Fisher-Griswold Arthropod Team</td><td rowspan="1" colspan="1">1/28/2002</td><td rowspan="1" colspan="1">1w</td></tr><tr><td rowspan="1" colspan="1"><bold><italic><tp:taxon-name><tp:taxon-name-part taxon-name-part-type="species">capricornis</tp:taxon-name-part></tp:taxon-name></italic> sp. n.</bold></td><td rowspan="1" colspan="1"><ext-link xmlns:xlink="http://www.w3.org/1999/xlink" ext-link-type="uri" xlink:href="http://data.antweb.org/specimen/CASENT0459109" xlink:type="simple">CASENT0459109</ext-link></td><td rowspan="1" colspan="1">Parc National d’Andohahela, Forêt de Manantalinjo, 33.6 km 63°ENE Amboasary, 7.6 km 99°E Hazofotsy</td><td rowspan="1" colspan="1"><named-content xmlns:xlink="http://www.w3.org/1999/xlink" content-type="dwc:verbatimLatitude" xlink:type="simple">-24,817</named-content></td><td rowspan="1" colspan="1"><named-content xmlns:xlink="http://www.w3.org/1999/xlink" content-type="dwc:verbatimLongitude" xlink:type="simple">46,61</named-content></td><td rowspan="1" colspan="1">150 m</td><td rowspan="1" colspan="1">Fisher-Griswold Arthropod Team</td><td rowspan="1" colspan="1">1/12/2002</td><td rowspan="1" colspan="1">1w</td></tr><tr><td rowspan="1" colspan="1"><bold><italic><tp:taxon-name><tp:taxon-name-part taxon-name-part-type="species">capricornis</tp:taxon-name-part></tp:taxon-name></italic> sp. n.</bold></td><td rowspan="1" colspan="1"><ext-link xmlns:xlink="http://www.w3.org/1999/xlink" ext-link-type="uri" xlink:href="http://data.antweb.org/specimen/CASENT0459110" xlink:type="simple">CASENT0459110</ext-link></td><td rowspan="1" colspan="1">Parc National d’Andohahela, Forêt de Manantalinjo, 33.6 km 63°ENE Amboasary, 7.6 km 99°E Hazofotsy</td><td rowspan="1" colspan="1"><named-content xmlns:xlink="http://www.w3.org/1999/xlink" content-type="dwc:verbatimLatitude" xlink:type="simple">-24,817</named-content></td><td rowspan="1" colspan="1"><named-content xmlns:xlink="http://www.w3.org/1999/xlink" content-type="dwc:verbatimLongitude" xlink:type="simple">46,61</named-content></td><td rowspan="1" colspan="1">150 m</td><td rowspan="1" colspan="1">Fisher-Griswold Arthropod Team</td><td rowspan="1" colspan="1">1/12/2002</td><td rowspan="1" colspan="1">1w</td></tr><tr><td rowspan="1" colspan="1"><bold><italic><tp:taxon-name><tp:taxon-name-part taxon-name-part-type="species">capricornis</tp:taxon-name-part></tp:taxon-name></italic> sp. n.</bold></td><td rowspan="1" colspan="1"><ext-link xmlns:xlink="http://www.w3.org/1999/xlink" ext-link-type="uri" xlink:href="http://data.antweb.org/specimen/CASENT0456620" xlink:type="simple">CASENT0456620</ext-link></td><td rowspan="1" colspan="1">Parc National d’Andohahela, Forêt de Manantalinjo, 33.6 km 63°ENE Amboasary, 7.6 km 99°E Hazofotsy</td><td rowspan="1" colspan="1"><named-content xmlns:xlink="http://www.w3.org/1999/xlink" content-type="dwc:verbatimLatitude" xlink:type="simple">-24,817</named-content></td><td rowspan="1" colspan="1"><named-content xmlns:xlink="http://www.w3.org/1999/xlink" content-type="dwc:verbatimLongitude" xlink:type="simple">46,61</named-content></td><td rowspan="1" colspan="1">150 m</td><td rowspan="1" colspan="1">Fisher-Griswold Arthropod Team</td><td rowspan="1" colspan="1">1/12/2002</td><td rowspan="1" colspan="1">1w</td></tr><tr><td rowspan="1" colspan="1"><bold><italic><tp:taxon-name><tp:taxon-name-part taxon-name-part-type="species">capricornis</tp:taxon-name-part></tp:taxon-name></italic> sp. n.</bold></td><td rowspan="1" colspan="1"><ext-link xmlns:xlink="http://www.w3.org/1999/xlink" ext-link-type="uri" xlink:href="http://data.antweb.org/specimen/CASENT0456621" xlink:type="simple">CASENT0456621</ext-link></td><td rowspan="1" colspan="1">Parc National d’Andohahela, Forêt de Manantalinjo, 33.6 km 63°ENE Amboasary, 7.6 km 99°E Hazofotsy</td><td rowspan="1" colspan="1"><named-content xmlns:xlink="http://www.w3.org/1999/xlink" content-type="dwc:verbatimLatitude" xlink:type="simple">-24,817</named-content></td><td rowspan="1" colspan="1"><named-content xmlns:xlink="http://www.w3.org/1999/xlink" content-type="dwc:verbatimLongitude" xlink:type="simple">46,61</named-content></td><td rowspan="1" colspan="1">150 m</td><td rowspan="1" colspan="1">Fisher-Griswold Arthropod Team</td><td rowspan="1" colspan="1">1/12/2002</td><td rowspan="1" colspan="1">1w</td></tr><tr><td rowspan="1" colspan="1"><bold><italic><tp:taxon-name><tp:taxon-name-part taxon-name-part-type="species">capricornis</tp:taxon-name-part></tp:taxon-name></italic> sp. n.</bold></td><td rowspan="1" colspan="1"><ext-link xmlns:xlink="http://www.w3.org/1999/xlink" ext-link-type="uri" xlink:href="http://data.antweb.org/specimen/CASENT0452872" xlink:type="simple">CASENT0452872</ext-link></td><td rowspan="1" colspan="1">Forêt de Mahavelo, Isantoria River</td><td rowspan="1" colspan="1"><named-content xmlns:xlink="http://www.w3.org/1999/xlink" content-type="dwc:verbatimLatitude" xlink:type="simple">-24,758</named-content></td><td rowspan="1" colspan="1"><named-content xmlns:xlink="http://www.w3.org/1999/xlink" content-type="dwc:verbatimLongitude" xlink:type="simple">46,157</named-content></td><td rowspan="1" colspan="1">110 m</td><td rowspan="1" colspan="1">Fisher-Griswold Arthropod Team</td><td rowspan="1" colspan="1">1/28/2002</td><td rowspan="1" colspan="1">2w</td></tr><tr><td rowspan="1" colspan="1"><bold><italic><tp:taxon-name><tp:taxon-name-part taxon-name-part-type="species">capricornis</tp:taxon-name-part></tp:taxon-name></italic> sp. n.</bold></td><td rowspan="1" colspan="1"><ext-link xmlns:xlink="http://www.w3.org/1999/xlink" ext-link-type="uri" xlink:href="http://data.antweb.org/specimen/CASENT0452175" xlink:type="simple">CASENT0452175</ext-link></td><td rowspan="1" colspan="1">Forêt de Mahavelo, Isantoria River</td><td rowspan="1" colspan="1"><named-content xmlns:xlink="http://www.w3.org/1999/xlink" content-type="dwc:verbatimLatitude" xlink:type="simple">-24,758</named-content></td><td rowspan="1" colspan="1"><named-content xmlns:xlink="http://www.w3.org/1999/xlink" content-type="dwc:verbatimLongitude" xlink:type="simple">46,157</named-content></td><td rowspan="1" colspan="1">110 m</td><td rowspan="1" colspan="1">Fisher-Griswold Arthropod Team</td><td rowspan="1" colspan="1">1/28/2002</td><td rowspan="1" colspan="1">2w</td></tr><tr><td rowspan="1" colspan="1"><bold><italic><tp:taxon-name><tp:taxon-name-part taxon-name-part-type="species">capricornis</tp:taxon-name-part></tp:taxon-name></italic> sp. n.</bold></td><td rowspan="1" colspan="1"><ext-link xmlns:xlink="http://www.w3.org/1999/xlink" ext-link-type="uri" xlink:href="http://data.antweb.org/specimen/CASENT0452871" xlink:type="simple">CASENT0452871</ext-link></td><td rowspan="1" colspan="1">Forêt de Mahavelo, Isantoria River</td><td rowspan="1" colspan="1"><named-content xmlns:xlink="http://www.w3.org/1999/xlink" content-type="dwc:verbatimLatitude" xlink:type="simple">-24,758</named-content></td><td rowspan="1" colspan="1"><named-content xmlns:xlink="http://www.w3.org/1999/xlink" content-type="dwc:verbatimLongitude" xlink:type="simple">46,157</named-content></td><td rowspan="1" colspan="1">110 m</td><td rowspan="1" colspan="1">Fisher-Griswold Arthropod Team</td><td rowspan="1" colspan="1">1/28/2002</td><td rowspan="1" colspan="1">2w</td></tr><tr><td rowspan="1" colspan="1"><bold><italic><tp:taxon-name><tp:taxon-name-part taxon-name-part-type="species">capricornis</tp:taxon-name-part></tp:taxon-name></italic> sp. n.</bold></td><td rowspan="1" colspan="1"><ext-link xmlns:xlink="http://www.w3.org/1999/xlink" ext-link-type="uri" xlink:href="http://data.antweb.org/specimen/CASENT0020707" xlink:type="simple">CASENT0020707</ext-link></td><td rowspan="1" colspan="1">Parc National d’Andohahela, Forêt de Manantalinjo, 33.6 km 63°ENE Amboasary, 7.6 km 99°E Hazofotsy</td><td rowspan="1" colspan="1"><named-content xmlns:xlink="http://www.w3.org/1999/xlink" content-type="dwc:verbatimLatitude" xlink:type="simple">-24,817</named-content></td><td rowspan="1" colspan="1"><named-content xmlns:xlink="http://www.w3.org/1999/xlink" content-type="dwc:verbatimLongitude" xlink:type="simple">46,61</named-content></td><td rowspan="1" colspan="1">150 m</td><td rowspan="1" colspan="1">Fisher-Griswold Arthropod Team</td><td rowspan="1" colspan="1">1/12/2002</td><td rowspan="1" colspan="1">1w</td></tr><tr><td rowspan="1" colspan="1"><bold><italic><tp:taxon-name><tp:taxon-name-part taxon-name-part-type="species">capricornis</tp:taxon-name-part></tp:taxon-name></italic> sp. n.</bold></td><td rowspan="1" colspan="1"><ext-link xmlns:xlink="http://www.w3.org/1999/xlink" ext-link-type="uri" xlink:href="http://data.antweb.org/specimen/CASENT0079196" xlink:type="simple">CASENT0079196</ext-link></td><td rowspan="1" colspan="1">Parc National d’Andohahela, Forêt de Manantalinjo, 33.6 km 63°ENE Amboasary, 7.6 km 99°E Hazofotsy</td><td rowspan="1" colspan="1"><named-content xmlns:xlink="http://www.w3.org/1999/xlink" content-type="dwc:verbatimLatitude" xlink:type="simple">-24,817</named-content></td><td rowspan="1" colspan="1"><named-content xmlns:xlink="http://www.w3.org/1999/xlink" content-type="dwc:verbatimLongitude" xlink:type="simple">46,61</named-content></td><td rowspan="1" colspan="1">150 m</td><td rowspan="1" colspan="1">Fisher-Griswold Arthropod Team</td><td rowspan="1" colspan="1">1/12/2002</td><td rowspan="1" colspan="1">1w</td></tr><tr><td rowspan="1" colspan="1"><bold><italic><tp:taxon-name><tp:taxon-name-part taxon-name-part-type="species">capricornis</tp:taxon-name-part></tp:taxon-name></italic> sp. n.</bold></td><td rowspan="1" colspan="1"><ext-link xmlns:xlink="http://www.w3.org/1999/xlink" ext-link-type="uri" xlink:href="http://data.antweb.org/specimen/CASENT0452754" xlink:type="simple">CASENT0452754</ext-link></td><td rowspan="1" colspan="1">Forêt de Mahavelo, Isantoria River</td><td rowspan="1" colspan="1"><named-content xmlns:xlink="http://www.w3.org/1999/xlink" content-type="dwc:verbatimLatitude" xlink:type="simple">-24,758</named-content></td><td rowspan="1" colspan="1"><named-content xmlns:xlink="http://www.w3.org/1999/xlink" content-type="dwc:verbatimLongitude" xlink:type="simple">46,157</named-content></td><td rowspan="1" colspan="1">110 m</td><td rowspan="1" colspan="1">Fisher-Griswold Arthropod Team</td><td rowspan="1" colspan="1">1/28/2002</td><td rowspan="1" colspan="1">3w</td></tr><tr><td rowspan="1" colspan="1"/><td rowspan="1" colspan="1"/><td rowspan="1" colspan="1"/><td rowspan="1" colspan="1"/><td rowspan="1" colspan="1"/><td rowspan="1" colspan="1"/><td rowspan="1" colspan="1"/><td rowspan="1" colspan="1"/><td rowspan="1" colspan="1"/></tr><tr><td rowspan="1" colspan="1"><bold><italic><tp:taxon-name><tp:taxon-name-part taxon-name-part-type="species">hafahafa</tp:taxon-name-part></tp:taxon-name></italic> sp. n. HT</bold></td><td rowspan="1" colspan="1"><bold><ext-link xmlns:xlink="http://www.w3.org/1999/xlink" ext-link-type="uri" xlink:href="http://data.antweb.org/specimen/CASENT0460666" xlink:type="simple">CASENT0460666</ext-link></bold></td><td rowspan="1" colspan="1"><bold>Forêt de Tsinjoriaky, 6.2 km 84°E Tsifota</bold></td><td rowspan="1" colspan="1"><bold><named-content xmlns:xlink="http://www.w3.org/1999/xlink" content-type="dwc:verbatimLatitude" xlink:type="simple">-22,802</named-content></bold></td><td rowspan="1" colspan="1"><bold><named-content xmlns:xlink="http://www.w3.org/1999/xlink" content-type="dwc:verbatimLongitude" xlink:type="simple">43,421</named-content></bold></td><td rowspan="1" colspan="1"><bold>70 m</bold></td><td rowspan="1" colspan="1"><bold>Fisher-Griswold Arthropod Team</bold></td><td rowspan="1" colspan="1"><bold>3/6/2002</bold></td><td rowspan="1" colspan="1"><bold>1w</bold></td></tr><tr><td rowspan="1" colspan="1"><bold><italic><tp:taxon-name><tp:taxon-name-part taxon-name-part-type="species">hafahafa</tp:taxon-name-part></tp:taxon-name></italic> sp. n. PT</bold></td><td rowspan="1" colspan="1"><bold><ext-link xmlns:xlink="http://www.w3.org/1999/xlink" ext-link-type="uri" xlink:href="http://data.antweb.org/specimen/CASENT0746771" xlink:type="simple">CASENT0746771</ext-link></bold></td><td rowspan="1" colspan="1"><bold>Forêt de Tsinjoriaky, 6.2 km 84°E Tsifota</bold></td><td rowspan="1" colspan="1"><bold><named-content xmlns:xlink="http://www.w3.org/1999/xlink" content-type="dwc:verbatimLatitude" xlink:type="simple">-22,802</named-content></bold></td><td rowspan="1" colspan="1"><bold><named-content xmlns:xlink="http://www.w3.org/1999/xlink" content-type="dwc:verbatimLongitude" xlink:type="simple">43,421</named-content></bold></td><td rowspan="1" colspan="1"><bold>70 m</bold></td><td rowspan="1" colspan="1"><bold>Fisher-Griswold Arthropod Team</bold></td><td rowspan="1" colspan="1"><bold>3/6/2002</bold></td><td rowspan="1" colspan="1"><bold>1w</bold></td></tr><tr><td rowspan="1" colspan="1"><bold><italic><tp:taxon-name><tp:taxon-name-part taxon-name-part-type="species">hafahafa</tp:taxon-name-part></tp:taxon-name></italic> sp. n. PT</bold></td><td rowspan="1" colspan="1"><bold><ext-link xmlns:xlink="http://www.w3.org/1999/xlink" ext-link-type="uri" xlink:href="http://data.antweb.org/specimen/CASENT0460667" xlink:type="simple">CASENT0460667</ext-link></bold></td><td rowspan="1" colspan="1"><bold>Forêt de Tsinjoriaky, 6.2 km 84°E Tsifota</bold></td><td rowspan="1" colspan="1"><bold><named-content xmlns:xlink="http://www.w3.org/1999/xlink" content-type="dwc:verbatimLatitude" xlink:type="simple">-22,802</named-content></bold></td><td rowspan="1" colspan="1"><bold><named-content xmlns:xlink="http://www.w3.org/1999/xlink" content-type="dwc:verbatimLongitude" xlink:type="simple">43,421</named-content></bold></td><td rowspan="1" colspan="1"><bold>70 m</bold></td><td rowspan="1" colspan="1"><bold>Fisher-Griswold Arthropod Team</bold></td><td rowspan="1" colspan="1"><bold>3/6/2002</bold></td><td rowspan="1" colspan="1"><bold>2w</bold></td></tr><tr><td rowspan="1" colspan="1"><bold><italic><tp:taxon-name><tp:taxon-name-part taxon-name-part-type="species">hafahafa</tp:taxon-name-part></tp:taxon-name></italic> sp. n.</bold></td><td rowspan="1" colspan="1"><ext-link xmlns:xlink="http://www.w3.org/1999/xlink" ext-link-type="uri" xlink:href="http://data.antweb.org/specimen/CASENT0430386" xlink:type="simple">CASENT0430386</ext-link></td><td rowspan="1" colspan="1">Parc National de Kirindy Mite, 16.3 km 127°SE Belo sur Mer</td><td rowspan="1" colspan="1"><named-content xmlns:xlink="http://www.w3.org/1999/xlink" content-type="dwc:verbatimLatitude" xlink:type="simple">-20,795</named-content></td><td rowspan="1" colspan="1"><named-content xmlns:xlink="http://www.w3.org/1999/xlink" content-type="dwc:verbatimLongitude" xlink:type="simple">44,147</named-content></td><td rowspan="1" colspan="1">80 m</td><td rowspan="1" colspan="1">Fisher-Griswold Arthropod Team</td><td rowspan="1" colspan="1">12/6/2001</td><td rowspan="1" colspan="1">2w</td></tr><tr><td rowspan="1" colspan="1"><bold><italic><tp:taxon-name><tp:taxon-name-part taxon-name-part-type="species">hafahafa</tp:taxon-name-part></tp:taxon-name></italic> sp. n.</bold></td><td rowspan="1" colspan="1"><ext-link xmlns:xlink="http://www.w3.org/1999/xlink" ext-link-type="uri" xlink:href="http://data.antweb.org/specimen/CASENT0430386" xlink:type="simple">CASENT0430386</ext-link></td><td rowspan="1" colspan="1">Parc National de Kirindy Mite, 16.3 km 127°SE Belo sur Mer</td><td rowspan="1" colspan="1"><named-content xmlns:xlink="http://www.w3.org/1999/xlink" content-type="dwc:verbatimLatitude" xlink:type="simple">-20,795</named-content></td><td rowspan="1" colspan="1"><named-content xmlns:xlink="http://www.w3.org/1999/xlink" content-type="dwc:verbatimLongitude" xlink:type="simple">44,147</named-content></td><td rowspan="1" colspan="1">80 m</td><td rowspan="1" colspan="1">Fisher-Griswold Arthropod Team</td><td rowspan="1" colspan="1">12/6/2001</td><td rowspan="1" colspan="1">2w</td></tr><tr><td rowspan="1" colspan="1"><bold><italic><tp:taxon-name><tp:taxon-name-part taxon-name-part-type="species">hafahafa</tp:taxon-name-part></tp:taxon-name></italic> sp. n.</bold></td><td rowspan="1" colspan="1"><ext-link xmlns:xlink="http://www.w3.org/1999/xlink" ext-link-type="uri" xlink:href="http://data.antweb.org/specimen/CASENT0430494" xlink:type="simple">CASENT0430494</ext-link></td><td rowspan="1" colspan="1">Parc National de Kirindy Mite, 16.3 km 127°SE Belo sur Mer</td><td rowspan="1" colspan="1"><named-content xmlns:xlink="http://www.w3.org/1999/xlink" content-type="dwc:verbatimLatitude" xlink:type="simple">-20,795</named-content></td><td rowspan="1" colspan="1"><named-content xmlns:xlink="http://www.w3.org/1999/xlink" content-type="dwc:verbatimLongitude" xlink:type="simple">44,147</named-content></td><td rowspan="1" colspan="1">80 m</td><td rowspan="1" colspan="1">Fisher-Griswold Arthropod Team</td><td rowspan="1" colspan="1">12/6/2001</td><td rowspan="1" colspan="1">2w</td></tr><tr><td rowspan="1" colspan="1"><bold><italic><tp:taxon-name><tp:taxon-name-part taxon-name-part-type="species">hafahafa</tp:taxon-name-part></tp:taxon-name></italic> sp. n.</bold></td><td rowspan="1" colspan="1"><ext-link xmlns:xlink="http://www.w3.org/1999/xlink" ext-link-type="uri" xlink:href="http://data.antweb.org/specimen/CASENT0430390" xlink:type="simple">CASENT0430390</ext-link></td><td rowspan="1" colspan="1">Parc National de Kirindy Mite, 16.3 km 127°SE Belo sur Mer</td><td rowspan="1" colspan="1"><named-content xmlns:xlink="http://www.w3.org/1999/xlink" content-type="dwc:verbatimLatitude" xlink:type="simple">-20,795</named-content></td><td rowspan="1" colspan="1"><named-content xmlns:xlink="http://www.w3.org/1999/xlink" content-type="dwc:verbatimLongitude" xlink:type="simple">44,147</named-content></td><td rowspan="1" colspan="1">80 m</td><td rowspan="1" colspan="1">Fisher-Griswold Arthropod Team</td><td rowspan="1" colspan="1">12/6/2001</td><td rowspan="1" colspan="1">2w</td></tr><tr><td rowspan="1" colspan="1"><bold><italic><tp:taxon-name><tp:taxon-name-part taxon-name-part-type="species">hafahafa</tp:taxon-name-part></tp:taxon-name></italic> sp. n.</bold></td><td rowspan="1" colspan="1"><ext-link xmlns:xlink="http://www.w3.org/1999/xlink" ext-link-type="uri" xlink:href="http://data.antweb.org/specimen/CASENT0451365" xlink:type="simple">CASENT0451365</ext-link></td><td rowspan="1" colspan="1">Forêt de Tsinjoriaky, 6.2 km 84°E Tsifota</td><td rowspan="1" colspan="1"><named-content xmlns:xlink="http://www.w3.org/1999/xlink" content-type="dwc:verbatimLatitude" xlink:type="simple">-22,802</named-content></td><td rowspan="1" colspan="1"><named-content xmlns:xlink="http://www.w3.org/1999/xlink" content-type="dwc:verbatimLongitude" xlink:type="simple">43,421</named-content></td><td rowspan="1" colspan="1">70 m</td><td rowspan="1" colspan="1">Fisher-Griswold Arthropod Team</td><td rowspan="1" colspan="1">3/6/2002</td><td rowspan="1" colspan="1">2w</td></tr><tr><td rowspan="1" colspan="1"><bold><italic><tp:taxon-name><tp:taxon-name-part taxon-name-part-type="species">hafahafa</tp:taxon-name-part></tp:taxon-name></italic> sp. n.</bold></td><td rowspan="1" colspan="1"><ext-link xmlns:xlink="http://www.w3.org/1999/xlink" ext-link-type="uri" xlink:href="http://data.antweb.org/specimen/CASENT0460712" xlink:type="simple">CASENT0460712</ext-link></td><td rowspan="1" colspan="1">Forêt de Tsinjoriaky, 6.2 km 84°E Tsifota</td><td rowspan="1" colspan="1"><named-content xmlns:xlink="http://www.w3.org/1999/xlink" content-type="dwc:verbatimLatitude" xlink:type="simple">-22,802</named-content></td><td rowspan="1" colspan="1"><named-content xmlns:xlink="http://www.w3.org/1999/xlink" content-type="dwc:verbatimLongitude" xlink:type="simple">43,421</named-content></td><td rowspan="1" colspan="1">70 m</td><td rowspan="1" colspan="1">Fisher-Griswold Arthropod Team</td><td rowspan="1" colspan="1">3/6/2002</td><td rowspan="1" colspan="1">2w</td></tr><tr><td rowspan="1" colspan="1"><bold><italic><tp:taxon-name><tp:taxon-name-part taxon-name-part-type="species">hafahafa</tp:taxon-name-part></tp:taxon-name></italic> sp. n.</bold></td><td rowspan="1" colspan="1"><ext-link xmlns:xlink="http://www.w3.org/1999/xlink" ext-link-type="uri" xlink:href="http://data.antweb.org/specimen/CASENT0457087" xlink:type="simple">CASENT0457087</ext-link></td><td rowspan="1" colspan="1">Forêt de Beroboka, 5.9 km 131°SE Ankidranoka</td><td rowspan="1" colspan="1"><named-content xmlns:xlink="http://www.w3.org/1999/xlink" content-type="dwc:verbatimLatitude" xlink:type="simple">-22,233</named-content></td><td rowspan="1" colspan="1"><named-content xmlns:xlink="http://www.w3.org/1999/xlink" content-type="dwc:verbatimLongitude" xlink:type="simple">43,366</named-content></td><td rowspan="1" colspan="1">80 m</td><td rowspan="1" colspan="1">Fisher-Griswold Arthropod Team</td><td rowspan="1" colspan="1">3/12/2002</td><td rowspan="1" colspan="1">2w</td></tr><tr><td rowspan="1" colspan="1"><bold><italic><tp:taxon-name><tp:taxon-name-part taxon-name-part-type="species">hafahafa</tp:taxon-name-part></tp:taxon-name></italic> sp. n.</bold></td><td rowspan="1" colspan="1"><ext-link xmlns:xlink="http://www.w3.org/1999/xlink" ext-link-type="uri" xlink:href="http://data.antweb.org/specimen/CASENT0439492" xlink:type="simple">CASENT0439492</ext-link></td><td rowspan="1" colspan="1">Forêt de Beroboka, 5.9 km 131°SE Ankidranoka</td><td rowspan="1" colspan="1"><named-content xmlns:xlink="http://www.w3.org/1999/xlink" content-type="dwc:verbatimLatitude" xlink:type="simple">-22,233</named-content></td><td rowspan="1" colspan="1"><named-content xmlns:xlink="http://www.w3.org/1999/xlink" content-type="dwc:verbatimLongitude" xlink:type="simple">43,366</named-content></td><td rowspan="1" colspan="1">80 m</td><td rowspan="1" colspan="1">Fisher-Griswold Arthropod Team</td><td rowspan="1" colspan="1">3/12/2002</td><td rowspan="1" colspan="1">2w</td></tr><tr><td rowspan="1" colspan="1"><bold><italic><tp:taxon-name><tp:taxon-name-part taxon-name-part-type="species">hafahafa</tp:taxon-name-part></tp:taxon-name></italic> sp. n.</bold></td><td rowspan="1" colspan="1"><ext-link xmlns:xlink="http://www.w3.org/1999/xlink" ext-link-type="uri" xlink:href="http://data.antweb.org/specimen/CASENT0460679" xlink:type="simple">CASENT0460679</ext-link></td><td rowspan="1" colspan="1">Forêt de Tsinjoriaky, 6.2 km 84°E Tsifota</td><td rowspan="1" colspan="1"><named-content xmlns:xlink="http://www.w3.org/1999/xlink" content-type="dwc:verbatimLatitude" xlink:type="simple">-22,802</named-content></td><td rowspan="1" colspan="1"><named-content xmlns:xlink="http://www.w3.org/1999/xlink" content-type="dwc:verbatimLongitude" xlink:type="simple">43,421</named-content></td><td rowspan="1" colspan="1">70 m</td><td rowspan="1" colspan="1">Fisher-Griswold Arthropod Team</td><td rowspan="1" colspan="1">3/6/2002</td><td rowspan="1" colspan="1">2w</td></tr><tr><td rowspan="1" colspan="1"><bold><italic><tp:taxon-name><tp:taxon-name-part taxon-name-part-type="species">hafahafa</tp:taxon-name-part></tp:taxon-name></italic> sp. n.</bold></td><td rowspan="1" colspan="1"><ext-link xmlns:xlink="http://www.w3.org/1999/xlink" ext-link-type="uri" xlink:href="http://data.antweb.org/specimen/CASENT0457090" xlink:type="simple">CASENT0457090</ext-link></td><td rowspan="1" colspan="1">Forêt de Beroboka, 5.9 km 131°SE Ankidranoka</td><td rowspan="1" colspan="1"><named-content xmlns:xlink="http://www.w3.org/1999/xlink" content-type="dwc:verbatimLatitude" xlink:type="simple">-22,233</named-content></td><td rowspan="1" colspan="1"><named-content xmlns:xlink="http://www.w3.org/1999/xlink" content-type="dwc:verbatimLongitude" xlink:type="simple">43,366</named-content></td><td rowspan="1" colspan="1">80 m</td><td rowspan="1" colspan="1">Fisher-Griswold Arthropod Team</td><td rowspan="1" colspan="1">3/12/2002</td><td rowspan="1" colspan="1">2w</td></tr><tr><td rowspan="1" colspan="1"><bold><italic><tp:taxon-name><tp:taxon-name-part taxon-name-part-type="species">hafahafa</tp:taxon-name-part></tp:taxon-name></italic> sp. n.</bold></td><td rowspan="1" colspan="1"><ext-link xmlns:xlink="http://www.w3.org/1999/xlink" ext-link-type="uri" xlink:href="http://data.antweb.org/specimen/CASENT0426075" xlink:type="simple">CASENT0426075</ext-link></td><td rowspan="1" colspan="1">3 km 50°NE Ifaty</td><td rowspan="1" colspan="1"><named-content xmlns:xlink="http://www.w3.org/1999/xlink" content-type="dwc:verbatimLatitude" xlink:type="simple">-23,15</named-content></td><td rowspan="1" colspan="1"><named-content xmlns:xlink="http://www.w3.org/1999/xlink" content-type="dwc:verbatimLongitude" xlink:type="simple">43,617</named-content></td><td rowspan="1" colspan="1">60 m</td><td rowspan="1" colspan="1">D.O.Burge</td><td rowspan="1" colspan="1">10/23/2001</td><td rowspan="1" colspan="1">2w</td></tr><tr><td rowspan="1" colspan="1"><bold><italic><tp:taxon-name><tp:taxon-name-part taxon-name-part-type="species">hafahafa</tp:taxon-name-part></tp:taxon-name></italic> sp. n.</bold></td><td rowspan="1" colspan="1"><ext-link xmlns:xlink="http://www.w3.org/1999/xlink" ext-link-type="uri" xlink:href="http://data.antweb.org/specimen/CASENT0426077" xlink:type="simple">CASENT0426077</ext-link></td><td rowspan="1" colspan="1">3 km 50°NE Ifaty</td><td rowspan="1" colspan="1"><named-content xmlns:xlink="http://www.w3.org/1999/xlink" content-type="dwc:verbatimLatitude" xlink:type="simple">-23,15</named-content></td><td rowspan="1" colspan="1"><named-content xmlns:xlink="http://www.w3.org/1999/xlink" content-type="dwc:verbatimLongitude" xlink:type="simple">43,617</named-content></td><td rowspan="1" colspan="1">60 m</td><td rowspan="1" colspan="1">D.O.Burge</td><td rowspan="1" colspan="1">10/23/2001</td><td rowspan="1" colspan="1">2w</td></tr><tr><td rowspan="1" colspan="1"><bold><italic><tp:taxon-name><tp:taxon-name-part taxon-name-part-type="species">hafahafa</tp:taxon-name-part></tp:taxon-name></italic> sp. n.</bold></td><td rowspan="1" colspan="1"><ext-link xmlns:xlink="http://www.w3.org/1999/xlink" ext-link-type="uri" xlink:href="http://data.antweb.org/specimen/CASENT0059254" xlink:type="simple">CASENT0059254</ext-link></td><td rowspan="1" colspan="1">Ranobe</td><td rowspan="1" colspan="1"><named-content xmlns:xlink="http://www.w3.org/1999/xlink" content-type="dwc:verbatimLatitude" xlink:type="simple">-23,045</named-content></td><td rowspan="1" colspan="1"><named-content xmlns:xlink="http://www.w3.org/1999/xlink" content-type="dwc:verbatimLongitude" xlink:type="simple">43,615</named-content></td><td rowspan="1" colspan="1">20 m</td><td rowspan="1" colspan="1">Frontier Wilderness Project</td><td rowspan="1" colspan="1">1/26/2004</td><td rowspan="1" colspan="1">1w</td></tr><tr><td rowspan="1" colspan="1"><bold><italic><tp:taxon-name><tp:taxon-name-part taxon-name-part-type="species">hafahafa</tp:taxon-name-part></tp:taxon-name></italic> sp. n.</bold></td><td rowspan="1" colspan="1"><ext-link xmlns:xlink="http://www.w3.org/1999/xlink" ext-link-type="uri" xlink:href="http://data.antweb.org/specimen/CASENT0446254" xlink:type="simple">CASENT0446254</ext-link></td><td rowspan="1" colspan="1">Parc National de Kirindy Mite, 16.3 km 127°SE Belo sur Mer</td><td rowspan="1" colspan="1"><named-content xmlns:xlink="http://www.w3.org/1999/xlink" content-type="dwc:verbatimLatitude" xlink:type="simple">-20,795</named-content></td><td rowspan="1" colspan="1"><named-content xmlns:xlink="http://www.w3.org/1999/xlink" content-type="dwc:verbatimLongitude" xlink:type="simple">44,147</named-content></td><td rowspan="1" colspan="1">80 m</td><td rowspan="1" colspan="1">Fisher-Griswold Arthropod Team</td><td rowspan="1" colspan="1">12/6/2001</td><td rowspan="1" colspan="1">1w</td></tr><tr><td rowspan="1" colspan="1"><bold><italic><tp:taxon-name><tp:taxon-name-part taxon-name-part-type="species">hafahafa</tp:taxon-name-part></tp:taxon-name></italic> sp. n.</bold></td><td rowspan="1" colspan="1"><ext-link xmlns:xlink="http://www.w3.org/1999/xlink" ext-link-type="uri" xlink:href="http://data.antweb.org/specimen/CASENT0066346" xlink:type="simple">CASENT0066346</ext-link></td><td rowspan="1" colspan="1">Mikea Forest, spiny forest, Tulear Province</td><td rowspan="1" colspan="1"><named-content xmlns:xlink="http://www.w3.org/1999/xlink" content-type="dwc:verbatimLatitude" xlink:type="simple">-22,913</named-content></td><td rowspan="1" colspan="1"><named-content xmlns:xlink="http://www.w3.org/1999/xlink" content-type="dwc:verbatimLongitude" xlink:type="simple">43,482</named-content></td><td rowspan="1" colspan="1">37 m</td><td rowspan="1" colspan="1">R. Harin’Hala</td><td rowspan="1" colspan="1">11/27/2001</td><td rowspan="1" colspan="1">1w</td></tr><tr><td rowspan="1" colspan="1"><bold><italic><tp:taxon-name><tp:taxon-name-part taxon-name-part-type="species">hafahafa</tp:taxon-name-part></tp:taxon-name></italic> sp. n.</bold></td><td rowspan="1" colspan="1"><ext-link xmlns:xlink="http://www.w3.org/1999/xlink" ext-link-type="uri" xlink:href="http://data.antweb.org/specimen/CASENT0427038" xlink:type="simple">CASENT0427038</ext-link></td><td rowspan="1" colspan="1">Forêt de Beroboka, 5.9 km 131°SE Ankidranoka</td><td rowspan="1" colspan="1"><named-content xmlns:xlink="http://www.w3.org/1999/xlink" content-type="dwc:verbatimLatitude" xlink:type="simple">-22,233</named-content></td><td rowspan="1" colspan="1"><named-content xmlns:xlink="http://www.w3.org/1999/xlink" content-type="dwc:verbatimLongitude" xlink:type="simple">43,366</named-content></td><td rowspan="1" colspan="1">80 m</td><td rowspan="1" colspan="1">Fisher-Griswold Arthropod Team</td><td rowspan="1" colspan="1">3/12/2002</td><td rowspan="1" colspan="1">1w</td></tr><tr><td rowspan="1" colspan="1"><bold><italic><tp:taxon-name><tp:taxon-name-part taxon-name-part-type="species">hafahafa</tp:taxon-name-part></tp:taxon-name></italic> sp. n.</bold></td><td rowspan="1" colspan="1"><ext-link xmlns:xlink="http://www.w3.org/1999/xlink" ext-link-type="uri" xlink:href="http://data.antweb.org/specimen/CASENT0447426" xlink:type="simple">CASENT0447426</ext-link></td><td rowspan="1" colspan="1">Forêt de Tsinjoriaky, 6.2 km 84°E Tsifota</td><td rowspan="1" colspan="1"><named-content xmlns:xlink="http://www.w3.org/1999/xlink" content-type="dwc:verbatimLatitude" xlink:type="simple">-22,802</named-content></td><td rowspan="1" colspan="1"><named-content xmlns:xlink="http://www.w3.org/1999/xlink" content-type="dwc:verbatimLongitude" xlink:type="simple">43,421</named-content></td><td rowspan="1" colspan="1">70 m</td><td rowspan="1" colspan="1">Fisher-Griswold Arthropod Team</td><td rowspan="1" colspan="1">3/6/2002</td><td rowspan="1" colspan="1">2w</td></tr><tr><td rowspan="1" colspan="1"><bold><italic><tp:taxon-name><tp:taxon-name-part taxon-name-part-type="species">hafahafa</tp:taxon-name-part></tp:taxon-name></italic> sp. n.</bold></td><td rowspan="1" colspan="1"><ext-link xmlns:xlink="http://www.w3.org/1999/xlink" ext-link-type="uri" xlink:href="http://data.antweb.org/specimen/CASENT0447445" xlink:type="simple">CASENT0447445</ext-link></td><td rowspan="1" colspan="1">Forêt de Tsinjoriaky, 6.2 km 84°E Tsifota</td><td rowspan="1" colspan="1"><named-content xmlns:xlink="http://www.w3.org/1999/xlink" content-type="dwc:verbatimLatitude" xlink:type="simple">-22,802</named-content></td><td rowspan="1" colspan="1"><named-content xmlns:xlink="http://www.w3.org/1999/xlink" content-type="dwc:verbatimLongitude" xlink:type="simple">43,421</named-content></td><td rowspan="1" colspan="1">70 m</td><td rowspan="1" colspan="1">Fisher-Griswold Arthropod Team</td><td rowspan="1" colspan="1">3/6/2002</td><td rowspan="1" colspan="1">2w</td></tr><tr><td rowspan="1" colspan="1"><bold><italic><tp:taxon-name><tp:taxon-name-part taxon-name-part-type="species">hafahafa</tp:taxon-name-part></tp:taxon-name></italic> sp. n.</bold></td><td rowspan="1" colspan="1"><ext-link xmlns:xlink="http://www.w3.org/1999/xlink" ext-link-type="uri" xlink:href="http://data.antweb.org/specimen/CASENT0447465" xlink:type="simple">CASENT0447465</ext-link></td><td rowspan="1" colspan="1">Forêt de Tsinjoriaky, 6.2 km 84°E Tsifota</td><td rowspan="1" colspan="1"><named-content xmlns:xlink="http://www.w3.org/1999/xlink" content-type="dwc:verbatimLatitude" xlink:type="simple">-22,802</named-content></td><td rowspan="1" colspan="1"><named-content xmlns:xlink="http://www.w3.org/1999/xlink" content-type="dwc:verbatimLongitude" xlink:type="simple">43,421</named-content></td><td rowspan="1" colspan="1">70 m</td><td rowspan="1" colspan="1">Fisher-Griswold Arthropod Team</td><td rowspan="1" colspan="1">3/6/2002</td><td rowspan="1" colspan="1">1w</td></tr><tr><td rowspan="1" colspan="1"><bold><italic><tp:taxon-name><tp:taxon-name-part taxon-name-part-type="species">hafahafa</tp:taxon-name-part></tp:taxon-name></italic> sp. n.</bold></td><td rowspan="1" colspan="1"><ext-link xmlns:xlink="http://www.w3.org/1999/xlink" ext-link-type="uri" xlink:href="http://data.antweb.org/specimen/CASENT0127637" xlink:type="simple">CASENT0127637</ext-link></td><td rowspan="1" colspan="1">48 km ENE Morondava, Kirindy</td><td rowspan="1" colspan="1"><named-content xmlns:xlink="http://www.w3.org/1999/xlink" content-type="dwc:verbatimLatitude" xlink:type="simple">-20,067</named-content></td><td rowspan="1" colspan="1"><named-content xmlns:xlink="http://www.w3.org/1999/xlink" content-type="dwc:verbatimLongitude" xlink:type="simple">44,65</named-content></td><td rowspan="1" colspan="1">30 m</td><td rowspan="1" colspan="1">B.L.Fisher</td><td rowspan="1" colspan="1">4/18/1995</td><td rowspan="1" colspan="1">2w</td></tr><tr><td rowspan="1" colspan="1"><bold><italic><tp:taxon-name><tp:taxon-name-part taxon-name-part-type="species">hafahafa</tp:taxon-name-part></tp:taxon-name></italic> sp. n.</bold></td><td rowspan="1" colspan="1"><ext-link xmlns:xlink="http://www.w3.org/1999/xlink" ext-link-type="uri" xlink:href="http://data.antweb.org/specimen/CASENT0426078" xlink:type="simple">CASENT0426078</ext-link></td><td rowspan="1" colspan="1">3 km 50°NE Ifaty</td><td rowspan="1" colspan="1"><named-content xmlns:xlink="http://www.w3.org/1999/xlink" content-type="dwc:verbatimLatitude" xlink:type="simple">-23,15</named-content></td><td rowspan="1" colspan="1"><named-content xmlns:xlink="http://www.w3.org/1999/xlink" content-type="dwc:verbatimLongitude" xlink:type="simple">43,617</named-content></td><td rowspan="1" colspan="1">60 m</td><td rowspan="1" colspan="1">D.O.Burge</td><td rowspan="1" colspan="1">10/23/2001</td><td rowspan="1" colspan="1">2w</td></tr><tr><td rowspan="1" colspan="1"><bold><italic><tp:taxon-name><tp:taxon-name-part taxon-name-part-type="species">hafahafa</tp:taxon-name-part></tp:taxon-name></italic> sp. n.</bold></td><td rowspan="1" colspan="1"><ext-link xmlns:xlink="http://www.w3.org/1999/xlink" ext-link-type="uri" xlink:href="http://data.antweb.org/specimen/CASENT0430746" xlink:type="simple">CASENT0430746</ext-link></td><td rowspan="1" colspan="1">Forêt de Tsinjoriaky, 6.2 km 84°E Tsifota</td><td rowspan="1" colspan="1"><named-content xmlns:xlink="http://www.w3.org/1999/xlink" content-type="dwc:verbatimLatitude" xlink:type="simple">-22,802</named-content></td><td rowspan="1" colspan="1"><named-content xmlns:xlink="http://www.w3.org/1999/xlink" content-type="dwc:verbatimLongitude" xlink:type="simple">43,421</named-content></td><td rowspan="1" colspan="1">70 m</td><td rowspan="1" colspan="1">Fisher-Griswold Arthropod Team</td><td rowspan="1" colspan="1">3/6/2002</td><td rowspan="1" colspan="1">2w</td></tr><tr><td rowspan="1" colspan="1"><bold><italic><tp:taxon-name><tp:taxon-name-part taxon-name-part-type="species">hafahafa</tp:taxon-name-part></tp:taxon-name></italic> sp. n.</bold></td><td rowspan="1" colspan="1"><ext-link xmlns:xlink="http://www.w3.org/1999/xlink" ext-link-type="uri" xlink:href="http://data.antweb.org/specimen/CASENT0459595" xlink:type="simple">CASENT0459595</ext-link></td><td rowspan="1" colspan="1">Forêt de Tsinjoriaky, 6.2 km 84°E Tsifota</td><td rowspan="1" colspan="1"><named-content xmlns:xlink="http://www.w3.org/1999/xlink" content-type="dwc:verbatimLatitude" xlink:type="simple">-22,802</named-content></td><td rowspan="1" colspan="1"><named-content xmlns:xlink="http://www.w3.org/1999/xlink" content-type="dwc:verbatimLongitude" xlink:type="simple">43,421</named-content></td><td rowspan="1" colspan="1">70 m</td><td rowspan="1" colspan="1">Fisher-Griswold Arthropod Team</td><td rowspan="1" colspan="1">3/6/2002</td><td rowspan="1" colspan="1">2w</td></tr><tr><td rowspan="1" colspan="1"><bold><italic><tp:taxon-name><tp:taxon-name-part taxon-name-part-type="species">hafahafa</tp:taxon-name-part></tp:taxon-name></italic> sp. n.</bold></td><td rowspan="1" colspan="1"><ext-link xmlns:xlink="http://www.w3.org/1999/xlink" ext-link-type="uri" xlink:href="http://data.antweb.org/specimen/CASENT0004062" xlink:type="simple">CASENT0004062</ext-link></td><td rowspan="1" colspan="1">Forêt de Tsinjoriaky, 6.2 km 84°E Tsifota</td><td rowspan="1" colspan="1"><named-content xmlns:xlink="http://www.w3.org/1999/xlink" content-type="dwc:verbatimLatitude" xlink:type="simple">-22,802</named-content></td><td rowspan="1" colspan="1"><named-content xmlns:xlink="http://www.w3.org/1999/xlink" content-type="dwc:verbatimLongitude" xlink:type="simple">43,421</named-content></td><td rowspan="1" colspan="1">70 m</td><td rowspan="1" colspan="1">Fisher-Griswold Arthropod Team</td><td rowspan="1" colspan="1">3/6/2002</td><td rowspan="1" colspan="1">2w</td></tr><tr><td rowspan="1" colspan="1"><bold><italic><tp:taxon-name><tp:taxon-name-part taxon-name-part-type="species">hafahafa</tp:taxon-name-part></tp:taxon-name></italic> sp. n.</bold></td><td rowspan="1" colspan="1"><ext-link xmlns:xlink="http://www.w3.org/1999/xlink" ext-link-type="uri" xlink:href="http://data.antweb.org/specimen/CASENT0457427" xlink:type="simple">CASENT0457427</ext-link></td><td rowspan="1" colspan="1">Forêt de Beroboka, 5.9 km 131°SE Ankidranoka</td><td rowspan="1" colspan="1"><named-content xmlns:xlink="http://www.w3.org/1999/xlink" content-type="dwc:verbatimLatitude" xlink:type="simple">-22,233</named-content></td><td rowspan="1" colspan="1"><named-content xmlns:xlink="http://www.w3.org/1999/xlink" content-type="dwc:verbatimLongitude" xlink:type="simple">43,366</named-content></td><td rowspan="1" colspan="1">80 m</td><td rowspan="1" colspan="1">Fisher-Griswold Arthropod Team</td><td rowspan="1" colspan="1">3/12/2002</td><td rowspan="1" colspan="1">1w</td></tr><tr><td rowspan="1" colspan="1"/><td rowspan="1" colspan="1"/><td rowspan="1" colspan="1"/><td rowspan="1" colspan="1"/><td rowspan="1" colspan="1"/><td rowspan="1" colspan="1"/><td rowspan="1" colspan="1"/><td rowspan="1" colspan="1"/><td rowspan="1" colspan="1"/></tr><tr><td rowspan="1" colspan="1"><bold><italic><tp:taxon-name><tp:taxon-name-part taxon-name-part-type="species">medusus</tp:taxon-name-part></tp:taxon-name></italic> sp. n. HT</bold></td><td rowspan="1" colspan="1"><bold><ext-link xmlns:xlink="http://www.w3.org/1999/xlink" ext-link-type="uri" xlink:href="http://data.antweb.org/specimen/CASENT0455428" xlink:type="simple">CASENT0455428</ext-link></bold></td><td rowspan="1" colspan="1"><bold>Parc National de Tsimanampetsotsa, Mitoho Cave, 6.4 km 77°ENE Efoetse, 17.4 km 170°S Beheloka</bold></td><td rowspan="1" colspan="1"><bold><named-content xmlns:xlink="http://www.w3.org/1999/xlink" content-type="dwc:verbatimLatitude" xlink:type="simple">-24,047</named-content></bold></td><td rowspan="1" colspan="1"><bold><named-content xmlns:xlink="http://www.w3.org/1999/xlink" content-type="dwc:verbatimLongitude" xlink:type="simple">43,753</named-content></bold></td><td rowspan="1" colspan="1"><bold>40 m</bold></td><td rowspan="1" colspan="1"><bold>Fisher-Griswold Arthropod Team</bold></td><td rowspan="1" colspan="1"><bold>3/18/2002</bold></td><td rowspan="1" colspan="1"><bold>1w</bold></td></tr><tr><td rowspan="1" colspan="1"><bold><italic><tp:taxon-name><tp:taxon-name-part taxon-name-part-type="species">medusus</tp:taxon-name-part></tp:taxon-name></italic> sp. n. PT</bold></td><td rowspan="1" colspan="1"><bold><ext-link xmlns:xlink="http://www.w3.org/1999/xlink" ext-link-type="uri" xlink:href="http://data.antweb.org/specimen/CASENT0746770" xlink:type="simple">CASENT0746770</ext-link></bold></td><td rowspan="1" colspan="1"><bold>Parc National de Tsimanampetsotsa, Mitoho Cave, 6.4 km 77°ENE Efoetse, 17.4 km 170°S Beheloka</bold></td><td rowspan="1" colspan="1"><bold><named-content xmlns:xlink="http://www.w3.org/1999/xlink" content-type="dwc:verbatimLatitude" xlink:type="simple">-24,047</named-content></bold></td><td rowspan="1" colspan="1"><bold><named-content xmlns:xlink="http://www.w3.org/1999/xlink" content-type="dwc:verbatimLongitude" xlink:type="simple">43,753</named-content></bold></td><td rowspan="1" colspan="1"><bold>40 m</bold></td><td rowspan="1" colspan="1"><bold>Fisher-Griswold Arthropod Team</bold></td><td rowspan="1" colspan="1"><bold>3/18/2002</bold></td><td rowspan="1" colspan="1"><bold>1w</bold></td></tr><tr><td rowspan="1" colspan="1"><bold><italic><tp:taxon-name><tp:taxon-name-part taxon-name-part-type="species">medusus</tp:taxon-name-part></tp:taxon-name></italic> sp. n.</bold></td><td rowspan="1" colspan="1"><ext-link xmlns:xlink="http://www.w3.org/1999/xlink" ext-link-type="uri" xlink:href="http://data.antweb.org/specimen/CASENT0448719" xlink:type="simple">CASENT0448719</ext-link></td><td rowspan="1" colspan="1">Mahafaly Plateau, 6.2 km 74°ENE Itampolo</td><td rowspan="1" colspan="1"><named-content xmlns:xlink="http://www.w3.org/1999/xlink" content-type="dwc:verbatimLatitude" xlink:type="simple">-24,654</named-content></td><td rowspan="1" colspan="1"><named-content xmlns:xlink="http://www.w3.org/1999/xlink" content-type="dwc:verbatimLongitude" xlink:type="simple">43,997</named-content></td><td rowspan="1" colspan="1">80 m</td><td rowspan="1" colspan="1">Fisher-Griswold Arthropod Team</td><td rowspan="1" colspan="1">2/21/2002</td><td rowspan="1" colspan="1">2w</td></tr><tr><td rowspan="1" colspan="1"><bold><italic><tp:taxon-name><tp:taxon-name-part taxon-name-part-type="species">medusus</tp:taxon-name-part></tp:taxon-name></italic> sp. n.</bold></td><td rowspan="1" colspan="1"><ext-link xmlns:xlink="http://www.w3.org/1999/xlink" ext-link-type="uri" xlink:href="http://data.antweb.org/specimen/CASENT0449033" xlink:type="simple">CASENT0449033</ext-link></td><td rowspan="1" colspan="1">Mahafaly Plateau, 6.2 km 74°ENE Itampolo</td><td rowspan="1" colspan="1"><named-content xmlns:xlink="http://www.w3.org/1999/xlink" content-type="dwc:verbatimLatitude" xlink:type="simple">-24,654</named-content></td><td rowspan="1" colspan="1"><named-content xmlns:xlink="http://www.w3.org/1999/xlink" content-type="dwc:verbatimLongitude" xlink:type="simple">43,997</named-content></td><td rowspan="1" colspan="1">80 m</td><td rowspan="1" colspan="1">Fisher-Griswold Arthropod Team</td><td rowspan="1" colspan="1">2/21/2002</td><td rowspan="1" colspan="1">2w</td></tr><tr><td rowspan="1" colspan="1"><bold><italic><tp:taxon-name><tp:taxon-name-part taxon-name-part-type="species">medusus</tp:taxon-name-part></tp:taxon-name></italic> sp. n.</bold></td><td rowspan="1" colspan="1"><ext-link xmlns:xlink="http://www.w3.org/1999/xlink" ext-link-type="uri" xlink:href="http://data.antweb.org/specimen/CASENT0449105" xlink:type="simple">CASENT0449105</ext-link></td><td rowspan="1" colspan="1">Mahafaly Plateau, 6.2 km 74°ENE Itampolo</td><td rowspan="1" colspan="1"><named-content xmlns:xlink="http://www.w3.org/1999/xlink" content-type="dwc:verbatimLatitude" xlink:type="simple">-24,654</named-content></td><td rowspan="1" colspan="1"><named-content xmlns:xlink="http://www.w3.org/1999/xlink" content-type="dwc:verbatimLongitude" xlink:type="simple">43,997</named-content></td><td rowspan="1" colspan="1">80 m</td><td rowspan="1" colspan="1">Fisher-Griswold Arthropod Team</td><td rowspan="1" colspan="1">2/21/2002</td><td rowspan="1" colspan="1">2w</td></tr><tr><td rowspan="1" colspan="1"><bold><italic><tp:taxon-name><tp:taxon-name-part taxon-name-part-type="species">medusus</tp:taxon-name-part></tp:taxon-name></italic> sp. n.</bold></td><td rowspan="1" colspan="1"><ext-link xmlns:xlink="http://www.w3.org/1999/xlink" ext-link-type="uri" xlink:href="http://data.antweb.org/specimen/CASENT0448791" xlink:type="simple">CASENT0448791</ext-link></td><td rowspan="1" colspan="1">Mahafaly Plateau, 6.2 km 74°ENE Itampolo</td><td rowspan="1" colspan="1"><named-content xmlns:xlink="http://www.w3.org/1999/xlink" content-type="dwc:verbatimLatitude" xlink:type="simple">-24,654</named-content></td><td rowspan="1" colspan="1"><named-content xmlns:xlink="http://www.w3.org/1999/xlink" content-type="dwc:verbatimLongitude" xlink:type="simple">43,997</named-content></td><td rowspan="1" colspan="1">80 m</td><td rowspan="1" colspan="1">Fisher-Griswold Arthropod Team</td><td rowspan="1" colspan="1">2/21/2002</td><td rowspan="1" colspan="1">2w</td></tr><tr><td rowspan="1" colspan="1"><bold><italic><tp:taxon-name><tp:taxon-name-part taxon-name-part-type="species">medusus</tp:taxon-name-part></tp:taxon-name></italic> sp. n.</bold></td><td rowspan="1" colspan="1"><ext-link xmlns:xlink="http://www.w3.org/1999/xlink" ext-link-type="uri" xlink:href="http://data.antweb.org/specimen/CASENT0448943" xlink:type="simple">CASENT0448943</ext-link></td><td rowspan="1" colspan="1">Mahafaly Plateau, 6.2 km 74°ENE Itampolo</td><td rowspan="1" colspan="1"><named-content xmlns:xlink="http://www.w3.org/1999/xlink" content-type="dwc:verbatimLatitude" xlink:type="simple">-24,654</named-content></td><td rowspan="1" colspan="1"><named-content xmlns:xlink="http://www.w3.org/1999/xlink" content-type="dwc:verbatimLongitude" xlink:type="simple">43,997</named-content></td><td rowspan="1" colspan="1">80 m</td><td rowspan="1" colspan="1">Fisher-Griswold Arthropod Team</td><td rowspan="1" colspan="1">37308</td><td rowspan="1" colspan="1">2w</td></tr><tr><td rowspan="1" colspan="1"><bold><italic><tp:taxon-name><tp:taxon-name-part taxon-name-part-type="species">medusus</tp:taxon-name-part></tp:taxon-name></italic> sp. n.</bold></td><td rowspan="1" colspan="1"><ext-link xmlns:xlink="http://www.w3.org/1999/xlink" ext-link-type="uri" xlink:href="http://data.antweb.org/specimen/CASENT0448945" xlink:type="simple">CASENT0448945</ext-link></td><td rowspan="1" colspan="1">Mahafaly Plateau, 6.2 km 74°ENE Itampolo</td><td rowspan="1" colspan="1"><named-content xmlns:xlink="http://www.w3.org/1999/xlink" content-type="dwc:verbatimLatitude" xlink:type="simple">-24,654</named-content></td><td rowspan="1" colspan="1"><named-content xmlns:xlink="http://www.w3.org/1999/xlink" content-type="dwc:verbatimLongitude" xlink:type="simple">43,997</named-content></td><td rowspan="1" colspan="1">80 m</td><td rowspan="1" colspan="1">Fisher-Griswold Arthropod Team</td><td rowspan="1" colspan="1">37308</td><td rowspan="1" colspan="1">2w</td></tr><tr><td rowspan="1" colspan="1"><bold><italic><tp:taxon-name><tp:taxon-name-part taxon-name-part-type="species">medusus</tp:taxon-name-part></tp:taxon-name></italic> sp. n.</bold></td><td rowspan="1" colspan="1"><ext-link xmlns:xlink="http://www.w3.org/1999/xlink" ext-link-type="uri" xlink:href="http://data.antweb.org/specimen/CASENT0451410" xlink:type="simple">CASENT0451410</ext-link></td><td rowspan="1" colspan="1">Mahafaly Plateau, 6.2 km 74°ENE Itampolo</td><td rowspan="1" colspan="1"><named-content xmlns:xlink="http://www.w3.org/1999/xlink" content-type="dwc:verbatimLatitude" xlink:type="simple">-24,654</named-content></td><td rowspan="1" colspan="1"><named-content xmlns:xlink="http://www.w3.org/1999/xlink" content-type="dwc:verbatimLongitude" xlink:type="simple">43,997</named-content></td><td rowspan="1" colspan="1">80 m</td><td rowspan="1" colspan="1">Fisher-Griswold Arthropod Team</td><td rowspan="1" colspan="1">37308</td><td rowspan="1" colspan="1">2w</td></tr><tr><td rowspan="1" colspan="1"><bold><italic><tp:taxon-name><tp:taxon-name-part taxon-name-part-type="species">medusus</tp:taxon-name-part></tp:taxon-name></italic> sp. n.</bold></td><td rowspan="1" colspan="1"><ext-link xmlns:xlink="http://www.w3.org/1999/xlink" ext-link-type="uri" xlink:href="http://data.antweb.org/specimen/CASENT0455001" xlink:type="simple">CASENT0455001</ext-link></td><td rowspan="1" colspan="1">Parc National de Tsimanampetsotsa, Mitoho Cave, 6.4 km 77°ENE Efoetse, 17.4 km 170°S Beheloka</td><td rowspan="1" colspan="1"><named-content xmlns:xlink="http://www.w3.org/1999/xlink" content-type="dwc:verbatimLatitude" xlink:type="simple">-24,047</named-content></td><td rowspan="1" colspan="1"><named-content xmlns:xlink="http://www.w3.org/1999/xlink" content-type="dwc:verbatimLongitude" xlink:type="simple">43,753</named-content></td><td rowspan="1" colspan="1">40 m</td><td rowspan="1" colspan="1">Fisher-Griswold Arthropod Team</td><td rowspan="1" colspan="1">37333</td><td rowspan="1" colspan="1">2w</td></tr><tr><td rowspan="1" colspan="1"><bold><italic><tp:taxon-name><tp:taxon-name-part taxon-name-part-type="species">medusus</tp:taxon-name-part></tp:taxon-name></italic> sp. n.</bold></td><td rowspan="1" colspan="1"><ext-link xmlns:xlink="http://www.w3.org/1999/xlink" ext-link-type="uri" xlink:href="http://data.antweb.org/specimen/CASENT0448723" xlink:type="simple">CASENT0448723</ext-link></td><td rowspan="1" colspan="1">Mahafaly Plateau, 6.2 km 74°ENE Itampolo</td><td rowspan="1" colspan="1"><named-content xmlns:xlink="http://www.w3.org/1999/xlink" content-type="dwc:verbatimLatitude" xlink:type="simple">-24,654</named-content></td><td rowspan="1" colspan="1"><named-content xmlns:xlink="http://www.w3.org/1999/xlink" content-type="dwc:verbatimLongitude" xlink:type="simple">43,997</named-content></td><td rowspan="1" colspan="1">80 m</td><td rowspan="1" colspan="1">Fisher-Griswold Arthropod Team</td><td rowspan="1" colspan="1">37308</td><td rowspan="1" colspan="1">1w</td></tr><tr><td rowspan="1" colspan="1"><bold><italic><tp:taxon-name><tp:taxon-name-part taxon-name-part-type="species">medusus</tp:taxon-name-part></tp:taxon-name></italic> sp. n.</bold></td><td rowspan="1" colspan="1"><ext-link xmlns:xlink="http://www.w3.org/1999/xlink" ext-link-type="uri" xlink:href="http://data.antweb.org/specimen/CASENT0424306" xlink:type="simple">CASENT0424306</ext-link></td><td rowspan="1" colspan="1">Parc National de Tsimanampetsotsa, Forêt de Bemanateza, 20.7 km 81°E Efoetse, 23.0 km 131°SE Beheloka</td><td rowspan="1" colspan="1"><named-content xmlns:xlink="http://www.w3.org/1999/xlink" content-type="dwc:verbatimLatitude" xlink:type="simple">-23,992</named-content></td><td rowspan="1" colspan="1"><named-content xmlns:xlink="http://www.w3.org/1999/xlink" content-type="dwc:verbatimLongitude" xlink:type="simple">43,881</named-content></td><td rowspan="1" colspan="1">90 m</td><td rowspan="1" colspan="1">Fisher-Griswold Arthropod Team</td><td rowspan="1" colspan="1">37337</td><td rowspan="1" colspan="1">1w</td></tr><tr><td rowspan="1" colspan="1"><bold><italic><tp:taxon-name><tp:taxon-name-part taxon-name-part-type="species">medusus</tp:taxon-name-part></tp:taxon-name></italic> sp. n.</bold></td><td rowspan="1" colspan="1"><ext-link xmlns:xlink="http://www.w3.org/1999/xlink" ext-link-type="uri" xlink:href="http://data.antweb.org/specimen/CASENT0445085" xlink:type="simple">CASENT0445085</ext-link></td><td rowspan="1" colspan="1">Parc National de Tsimanampetsotsa, Forêt de Bemanateza, 20.7 km 81°E Efoetse, 23.0 km 131°SE Beheloka</td><td rowspan="1" colspan="1"><named-content xmlns:xlink="http://www.w3.org/1999/xlink" content-type="dwc:verbatimLatitude" xlink:type="simple">-23,992</named-content></td><td rowspan="1" colspan="1"><named-content xmlns:xlink="http://www.w3.org/1999/xlink" content-type="dwc:verbatimLongitude" xlink:type="simple">43,881</named-content></td><td rowspan="1" colspan="1">90 m</td><td rowspan="1" colspan="1">Fisher-Griswold Arthropod Team</td><td rowspan="1" colspan="1">37337</td><td rowspan="1" colspan="1">1w</td></tr><tr><td rowspan="1" colspan="1"><bold><italic><tp:taxon-name><tp:taxon-name-part taxon-name-part-type="species">medusus</tp:taxon-name-part></tp:taxon-name></italic> sp. n.</bold></td><td rowspan="1" colspan="1"><ext-link xmlns:xlink="http://www.w3.org/1999/xlink" ext-link-type="uri" xlink:href="http://data.antweb.org/specimen/CASENT0444985" xlink:type="simple">CASENT0444985</ext-link></td><td rowspan="1" colspan="1">Parc National de Tsimanampetsotsa, Forêt de Bemanateza, 20.7 km 81°E Efoetse, 23.0 km 131°SE Beheloka</td><td rowspan="1" colspan="1"><named-content xmlns:xlink="http://www.w3.org/1999/xlink" content-type="dwc:verbatimLatitude" xlink:type="simple">-23,992</named-content></td><td rowspan="1" colspan="1"><named-content xmlns:xlink="http://www.w3.org/1999/xlink" content-type="dwc:verbatimLongitude" xlink:type="simple">43,881</named-content></td><td rowspan="1" colspan="1">90 m</td><td rowspan="1" colspan="1">Fisher-Griswold Arthropod Team</td><td rowspan="1" colspan="1">37337</td><td rowspan="1" colspan="1">3w</td></tr><tr><td rowspan="1" colspan="1"><bold><italic><tp:taxon-name><tp:taxon-name-part taxon-name-part-type="species">medusus</tp:taxon-name-part></tp:taxon-name></italic> sp. n.</bold></td><td rowspan="1" colspan="1"><ext-link xmlns:xlink="http://www.w3.org/1999/xlink" ext-link-type="uri" xlink:href="http://data.antweb.org/specimen/CASENT0445705" xlink:type="simple">CASENT0445705</ext-link></td><td rowspan="1" colspan="1">Parc National de Tsimanampetsotsa, Forêt de Bemanateza, 20.7 km 81°E Efoetse, 23.0 km 131°SE Beheloka</td><td rowspan="1" colspan="1"><named-content xmlns:xlink="http://www.w3.org/1999/xlink" content-type="dwc:verbatimLatitude" xlink:type="simple">-23,992</named-content></td><td rowspan="1" colspan="1"><named-content xmlns:xlink="http://www.w3.org/1999/xlink" content-type="dwc:verbatimLongitude" xlink:type="simple">43,881</named-content></td><td rowspan="1" colspan="1">90 m</td><td rowspan="1" colspan="1">Fisher-Griswold Arthropod Team</td><td rowspan="1" colspan="1">3/22/2002</td><td rowspan="1" colspan="1">2w</td></tr><tr><td rowspan="1" colspan="1"><bold><italic><tp:taxon-name><tp:taxon-name-part taxon-name-part-type="species">medusus</tp:taxon-name-part></tp:taxon-name></italic> sp. n.</bold></td><td rowspan="1" colspan="1"><ext-link xmlns:xlink="http://www.w3.org/1999/xlink" ext-link-type="uri" xlink:href="http://data.antweb.org/specimen/CASENT0445292" xlink:type="simple">CASENT0445292</ext-link></td><td rowspan="1" colspan="1">Parc National de Tsimanampetsotsa, Forêt de Bemanateza, 20.7 km 81°E Efoetse, 23.0 km 131°SE Beheloka</td><td rowspan="1" colspan="1"><named-content xmlns:xlink="http://www.w3.org/1999/xlink" content-type="dwc:verbatimLatitude" xlink:type="simple">-23,992</named-content></td><td rowspan="1" colspan="1"><named-content xmlns:xlink="http://www.w3.org/1999/xlink" content-type="dwc:verbatimLongitude" xlink:type="simple">43,881</named-content></td><td rowspan="1" colspan="1">90 m</td><td rowspan="1" colspan="1">Fisher-Griswold Arthropod Team</td><td rowspan="1" colspan="1">3/22/2002</td><td rowspan="1" colspan="1">2w</td></tr><tr><td rowspan="1" colspan="1"><bold><italic><tp:taxon-name><tp:taxon-name-part taxon-name-part-type="species">medusus</tp:taxon-name-part></tp:taxon-name></italic> sp. n.</bold></td><td rowspan="1" colspan="1"><ext-link xmlns:xlink="http://www.w3.org/1999/xlink" ext-link-type="uri" xlink:href="http://data.antweb.org/specimen/CASENT0445591" xlink:type="simple">CASENT0445591</ext-link></td><td rowspan="1" colspan="1">Parc National de Tsimanampetsotsa, Forêt de Bemanateza, 20.7 km 81°E Efoetse, 23.0 km 131°SE Beheloka</td><td rowspan="1" colspan="1"><named-content xmlns:xlink="http://www.w3.org/1999/xlink" content-type="dwc:verbatimLatitude" xlink:type="simple">-23,992</named-content></td><td rowspan="1" colspan="1"><named-content xmlns:xlink="http://www.w3.org/1999/xlink" content-type="dwc:verbatimLongitude" xlink:type="simple">43,881</named-content></td><td rowspan="1" colspan="1">90 m</td><td rowspan="1" colspan="1">Fisher-Griswold Arthropod Team</td><td rowspan="1" colspan="1">3/22/2002</td><td rowspan="1" colspan="1">2w</td></tr><tr><td rowspan="1" colspan="1"><bold><italic><tp:taxon-name><tp:taxon-name-part taxon-name-part-type="species">medusus</tp:taxon-name-part></tp:taxon-name></italic> sp. n.</bold></td><td rowspan="1" colspan="1"><ext-link xmlns:xlink="http://www.w3.org/1999/xlink" ext-link-type="uri" xlink:href="http://data.antweb.org/specimen/CASENT0444997" xlink:type="simple">CASENT0444997</ext-link></td><td rowspan="1" colspan="1">Parc National de Tsimanampetsotsa, Forêt de Bemanateza, 20.7 km 81°E Efoetse, 23.0 km 131°SE Beheloka</td><td rowspan="1" colspan="1"><named-content xmlns:xlink="http://www.w3.org/1999/xlink" content-type="dwc:verbatimLatitude" xlink:type="simple">-23,992</named-content></td><td rowspan="1" colspan="1"><named-content xmlns:xlink="http://www.w3.org/1999/xlink" content-type="dwc:verbatimLongitude" xlink:type="simple">43,881</named-content></td><td rowspan="1" colspan="1">90 m</td><td rowspan="1" colspan="1">Fisher-Griswold Arthropod Team</td><td rowspan="1" colspan="1">3/22/2002</td><td rowspan="1" colspan="1">2w</td></tr><tr><td rowspan="1" colspan="1"><bold><italic><tp:taxon-name><tp:taxon-name-part taxon-name-part-type="species">medusus</tp:taxon-name-part></tp:taxon-name></italic> sp. n.</bold></td><td rowspan="1" colspan="1"><ext-link xmlns:xlink="http://www.w3.org/1999/xlink" ext-link-type="uri" xlink:href="http://data.antweb.org/specimen/CASENT0427243" xlink:type="simple">CASENT0427243</ext-link></td><td rowspan="1" colspan="1">Parc National de Tsimanampetsotsa, Forêt de Bemanateza, 20.7 km 81°E Efoetse, 23.0 km 131°SE Beheloka</td><td rowspan="1" colspan="1"><named-content xmlns:xlink="http://www.w3.org/1999/xlink" content-type="dwc:verbatimLatitude" xlink:type="simple">-23,992</named-content></td><td rowspan="1" colspan="1"><named-content xmlns:xlink="http://www.w3.org/1999/xlink" content-type="dwc:verbatimLongitude" xlink:type="simple">43,881</named-content></td><td rowspan="1" colspan="1">90 m</td><td rowspan="1" colspan="1">Fisher-Griswold Arthropod Team</td><td rowspan="1" colspan="1">3/22/2002</td><td rowspan="1" colspan="1">2w</td></tr><tr><td rowspan="1" colspan="1"><bold><italic><tp:taxon-name><tp:taxon-name-part taxon-name-part-type="species">medusus</tp:taxon-name-part></tp:taxon-name></italic> sp. n.</bold></td><td rowspan="1" colspan="1"><ext-link xmlns:xlink="http://www.w3.org/1999/xlink" ext-link-type="uri" xlink:href="http://data.antweb.org/specimen/CASENT0455177" xlink:type="simple">CASENT0455177</ext-link></td><td rowspan="1" colspan="1">Parc National de Tsimanampetsotsa, Mitoho Cave, 6.4 km 77°ENE Efoetse, 17.4 km 170°S Beheloka</td><td rowspan="1" colspan="1"><named-content xmlns:xlink="http://www.w3.org/1999/xlink" content-type="dwc:verbatimLatitude" xlink:type="simple">-24,047</named-content></td><td rowspan="1" colspan="1"><named-content xmlns:xlink="http://www.w3.org/1999/xlink" content-type="dwc:verbatimLongitude" xlink:type="simple">43,753</named-content></td><td rowspan="1" colspan="1">40 m</td><td rowspan="1" colspan="1">Fisher-Griswold Arthropod Team</td><td rowspan="1" colspan="1">3/18/2002</td><td rowspan="1" colspan="1">2w</td></tr><tr><td rowspan="1" colspan="1"><bold><italic><tp:taxon-name><tp:taxon-name-part taxon-name-part-type="species">medusus</tp:taxon-name-part></tp:taxon-name></italic> sp. n.</bold></td><td rowspan="1" colspan="1"><ext-link xmlns:xlink="http://www.w3.org/1999/xlink" ext-link-type="uri" xlink:href="http://data.antweb.org/specimen/CASENT0445705" xlink:type="simple">CASENT0445705</ext-link></td><td rowspan="1" colspan="1">Parc National de Tsimanampetsotsa, Forêt de Bemanateza, 20.7 km 81°E Efoetse, 23.0 km 131°SE Beheloka</td><td rowspan="1" colspan="1"><named-content xmlns:xlink="http://www.w3.org/1999/xlink" content-type="dwc:verbatimLatitude" xlink:type="simple">-23,992</named-content></td><td rowspan="1" colspan="1"><named-content xmlns:xlink="http://www.w3.org/1999/xlink" content-type="dwc:verbatimLongitude" xlink:type="simple">43,881</named-content></td><td rowspan="1" colspan="1">90 m</td><td rowspan="1" colspan="1">Fisher-Griswold Arthropod Team</td><td rowspan="1" colspan="1">37337</td><td rowspan="1" colspan="1">2w</td></tr><tr><td rowspan="1" colspan="1"><bold><italic><tp:taxon-name><tp:taxon-name-part taxon-name-part-type="species">medusus</tp:taxon-name-part></tp:taxon-name></italic> sp. n.</bold></td><td rowspan="1" colspan="1"><ext-link xmlns:xlink="http://www.w3.org/1999/xlink" ext-link-type="uri" xlink:href="http://data.antweb.org/specimen/CASENT0445590" xlink:type="simple">CASENT0445590</ext-link></td><td rowspan="1" colspan="1">Parc National de Tsimanampetsotsa, Forêt de Bemanateza, 20.7 km 81°E Efoetse, 23.0 km 131°SE Beheloka</td><td rowspan="1" colspan="1"><named-content xmlns:xlink="http://www.w3.org/1999/xlink" content-type="dwc:verbatimLatitude" xlink:type="simple">-23,992</named-content></td><td rowspan="1" colspan="1"><named-content xmlns:xlink="http://www.w3.org/1999/xlink" content-type="dwc:verbatimLongitude" xlink:type="simple">43,881</named-content></td><td rowspan="1" colspan="1">90 m</td><td rowspan="1" colspan="1">Fisher-Griswold Arthropod Team</td><td rowspan="1" colspan="1">3/22/2002</td><td rowspan="1" colspan="1">2w</td></tr><tr><td rowspan="1" colspan="1"><bold><italic><tp:taxon-name><tp:taxon-name-part taxon-name-part-type="species">medusus</tp:taxon-name-part></tp:taxon-name></italic> sp. n.</bold></td><td rowspan="1" colspan="1"><ext-link xmlns:xlink="http://www.w3.org/1999/xlink" ext-link-type="uri" xlink:href="http://data.antweb.org/specimen/CASENT0445291" xlink:type="simple">CASENT0445291</ext-link></td><td rowspan="1" colspan="1">Parc National de Tsimanampetsotsa, Forêt de Bemanateza, 20.7 km 81°E Efoetse, 23.0 km 131°SE Beheloka</td><td rowspan="1" colspan="1"><named-content xmlns:xlink="http://www.w3.org/1999/xlink" content-type="dwc:verbatimLatitude" xlink:type="simple">-23,992</named-content></td><td rowspan="1" colspan="1"><named-content xmlns:xlink="http://www.w3.org/1999/xlink" content-type="dwc:verbatimLongitude" xlink:type="simple">43,881</named-content></td><td rowspan="1" colspan="1">90 m</td><td rowspan="1" colspan="1">Fisher-Griswold Arthropod Team</td><td rowspan="1" colspan="1">3/22/2002</td><td rowspan="1" colspan="1">4w</td></tr><tr><td rowspan="1" colspan="1"><bold><italic><tp:taxon-name><tp:taxon-name-part taxon-name-part-type="species">medusus</tp:taxon-name-part></tp:taxon-name></italic> sp. n.</bold></td><td rowspan="1" colspan="1"><ext-link xmlns:xlink="http://www.w3.org/1999/xlink" ext-link-type="uri" xlink:href="http://data.antweb.org/specimen/CASENT0004002" xlink:type="simple">CASENT0004002</ext-link></td><td rowspan="1" colspan="1">Mahafaly Plateau, 6.2 km 74°ENE Itampolo</td><td rowspan="1" colspan="1"><named-content xmlns:xlink="http://www.w3.org/1999/xlink" content-type="dwc:verbatimLatitude" xlink:type="simple">-24,654</named-content></td><td rowspan="1" colspan="1"><named-content xmlns:xlink="http://www.w3.org/1999/xlink" content-type="dwc:verbatimLongitude" xlink:type="simple">43,997</named-content></td><td rowspan="1" colspan="1">80 m</td><td rowspan="1" colspan="1">Fisher-Griswold Arthropod Team</td><td rowspan="1" colspan="1">2/21/2002</td><td rowspan="1" colspan="1">2w</td></tr><tr><td rowspan="1" colspan="1"><bold><italic><tp:taxon-name><tp:taxon-name-part taxon-name-part-type="species">medusus</tp:taxon-name-part></tp:taxon-name></italic> sp. n.</bold></td><td rowspan="1" colspan="1"><ext-link xmlns:xlink="http://www.w3.org/1999/xlink" ext-link-type="uri" xlink:href="http://data.antweb.org/specimen/CASENT0477179" xlink:type="simple">CASENT0477179</ext-link></td><td rowspan="1" colspan="1">Parc National de Tsimanampetsotsa, 6.7 km 130°SE Efoetse, 23.0 km 175°S Beheloka</td><td rowspan="1" colspan="1"><named-content xmlns:xlink="http://www.w3.org/1999/xlink" content-type="dwc:verbatimLatitude" xlink:type="simple">-24,101</named-content></td><td rowspan="1" colspan="1"><named-content xmlns:xlink="http://www.w3.org/1999/xlink" content-type="dwc:verbatimLongitude" xlink:type="simple">43,76</named-content></td><td rowspan="1" colspan="1">25 m</td><td rowspan="1" colspan="1">Fisher-Griswold Arthropod Team</td><td rowspan="1" colspan="1">3/18/2002</td><td rowspan="1" colspan="1">1w</td></tr><tr><td rowspan="1" colspan="1"><bold><italic><tp:taxon-name><tp:taxon-name-part taxon-name-part-type="species">medusus</tp:taxon-name-part></tp:taxon-name></italic> sp. n.</bold></td><td rowspan="1" colspan="1"><ext-link xmlns:xlink="http://www.w3.org/1999/xlink" ext-link-type="uri" xlink:href="http://data.antweb.org/specimen/CASENT0477180" xlink:type="simple">CASENT0477180</ext-link></td><td rowspan="1" colspan="1">Parc National de Tsimanampetsotsa, 6.7 km 130°SE Efoetse, 23.0 km 175°S Beheloka</td><td rowspan="1" colspan="1"><named-content xmlns:xlink="http://www.w3.org/1999/xlink" content-type="dwc:verbatimLatitude" xlink:type="simple">-24,101</named-content></td><td rowspan="1" colspan="1"><named-content xmlns:xlink="http://www.w3.org/1999/xlink" content-type="dwc:verbatimLongitude" xlink:type="simple">43,76</named-content></td><td rowspan="1" colspan="1">25 m</td><td rowspan="1" colspan="1">Fisher-Griswold Arthropod Team</td><td rowspan="1" colspan="1">3/18/2002</td><td rowspan="1" colspan="1">1w</td></tr><tr><td rowspan="1" colspan="1"><bold><italic><tp:taxon-name><tp:taxon-name-part taxon-name-part-type="species">medusus</tp:taxon-name-part></tp:taxon-name></italic> sp. n.</bold></td><td rowspan="1" colspan="1"><ext-link xmlns:xlink="http://www.w3.org/1999/xlink" ext-link-type="uri" xlink:href="http://data.antweb.org/specimen/CASENT0455436" xlink:type="simple">CASENT0455436</ext-link></td><td rowspan="1" colspan="1">Parc National de Tsimanampetsotsa, Mitoho Cave, 6.4 km 77°ENE Efoetse, 17.4 km 170°S Beheloka</td><td rowspan="1" colspan="1"><named-content xmlns:xlink="http://www.w3.org/1999/xlink" content-type="dwc:verbatimLatitude" xlink:type="simple">-24,047</named-content></td><td rowspan="1" colspan="1"><named-content xmlns:xlink="http://www.w3.org/1999/xlink" content-type="dwc:verbatimLongitude" xlink:type="simple">43,753</named-content></td><td rowspan="1" colspan="1">40 m</td><td rowspan="1" colspan="1">Fisher-Griswold Arthropod Team</td><td rowspan="1" colspan="1">3/18/2002</td><td rowspan="1" colspan="1">2w</td></tr><tr><td rowspan="1" colspan="1"><bold><italic><tp:taxon-name><tp:taxon-name-part taxon-name-part-type="species">medusus</tp:taxon-name-part></tp:taxon-name></italic> sp. n.</bold></td><td rowspan="1" colspan="1"><ext-link xmlns:xlink="http://www.w3.org/1999/xlink" ext-link-type="uri" xlink:href="http://data.antweb.org/specimen/CASENT0454945" xlink:type="simple">CASENT0454945</ext-link></td><td rowspan="1" colspan="1">Parc National de Tsimanampetsotsa, Mitoho Cave, 6.4 km 77°ENE Efoetse, 17.4 km 170°S Beheloka</td><td rowspan="1" colspan="1"><named-content xmlns:xlink="http://www.w3.org/1999/xlink" content-type="dwc:verbatimLatitude" xlink:type="simple">-24,047</named-content></td><td rowspan="1" colspan="1"><named-content xmlns:xlink="http://www.w3.org/1999/xlink" content-type="dwc:verbatimLongitude" xlink:type="simple">43,753</named-content></td><td rowspan="1" colspan="1">40 m</td><td rowspan="1" colspan="1">Fisher-Griswold Arthropod Team</td><td rowspan="1" colspan="1">3/18/2002</td><td rowspan="1" colspan="1">2w</td></tr><tr><td rowspan="1" colspan="1"><bold><italic><tp:taxon-name><tp:taxon-name-part taxon-name-part-type="species">medusus</tp:taxon-name-part></tp:taxon-name></italic> sp. n.</bold></td><td rowspan="1" colspan="1"><ext-link xmlns:xlink="http://www.w3.org/1999/xlink" ext-link-type="uri" xlink:href="http://data.antweb.org/specimen/CASENT0454890" xlink:type="simple">CASENT0454890</ext-link></td><td rowspan="1" colspan="1">Parc National de Tsimanampetsotsa, Mitoho Cave, 6.4 km 77°ENE Efoetse, 17.4 km 170°S Beheloka</td><td rowspan="1" colspan="1"><named-content xmlns:xlink="http://www.w3.org/1999/xlink" content-type="dwc:verbatimLatitude" xlink:type="simple">-24,047</named-content></td><td rowspan="1" colspan="1"><named-content xmlns:xlink="http://www.w3.org/1999/xlink" content-type="dwc:verbatimLongitude" xlink:type="simple">43,753</named-content></td><td rowspan="1" colspan="1">40 m</td><td rowspan="1" colspan="1">Fisher-Griswold Arthropod Team</td><td rowspan="1" colspan="1">3/18/2002</td><td rowspan="1" colspan="1">2w</td></tr><tr><td rowspan="1" colspan="1"><bold><italic><tp:taxon-name><tp:taxon-name-part taxon-name-part-type="species">medusus</tp:taxon-name-part></tp:taxon-name></italic> sp. n.</bold></td><td rowspan="1" colspan="1"><ext-link xmlns:xlink="http://www.w3.org/1999/xlink" ext-link-type="uri" xlink:href="http://data.antweb.org/specimen/CASENT0455002" xlink:type="simple">CASENT0455002</ext-link></td><td rowspan="1" colspan="1">Parc National de Tsimanampetsotsa, Mitoho Cave, 6.4 km 77°ENE Efoetse, 17.4 km 170°S Beheloka</td><td rowspan="1" colspan="1"><named-content xmlns:xlink="http://www.w3.org/1999/xlink" content-type="dwc:verbatimLatitude" xlink:type="simple">-24,047</named-content></td><td rowspan="1" colspan="1"><named-content xmlns:xlink="http://www.w3.org/1999/xlink" content-type="dwc:verbatimLongitude" xlink:type="simple">43,753</named-content></td><td rowspan="1" colspan="1">40 m</td><td rowspan="1" colspan="1">Fisher-Griswold Arthropod Team</td><td rowspan="1" colspan="1">3/18/2002</td><td rowspan="1" colspan="1">2w</td></tr><tr><td rowspan="1" colspan="1"><bold><italic><tp:taxon-name><tp:taxon-name-part taxon-name-part-type="species">spinosus</tp:taxon-name-part></tp:taxon-name></italic> sp. n. <italic>HT</italic></bold></td><td rowspan="1" colspan="1"><bold><ext-link xmlns:xlink="http://www.w3.org/1999/xlink" ext-link-type="uri" xlink:href="http://data.antweb.org/specimen/CASENT0443515" xlink:type="simple">CASENT0443515</ext-link></bold></td><td rowspan="1" colspan="1"><bold>Réserve Privé Berenty, Forêt d’Anjapolo, 21.4 km 325°NW Amboasary</bold></td><td rowspan="1" colspan="1"><bold><named-content xmlns:xlink="http://www.w3.org/1999/xlink" content-type="dwc:verbatimLatitude" xlink:type="simple">-24,930</named-content></bold></td><td rowspan="1" colspan="1"><bold><named-content xmlns:xlink="http://www.w3.org/1999/xlink" content-type="dwc:verbatimLongitude" xlink:type="simple">46,210</named-content></bold></td><td rowspan="1" colspan="1"><bold>65 m</bold></td><td rowspan="1" colspan="1"><bold>Fisher-Griswold Arthropod Team</bold></td><td rowspan="1" colspan="1"><bold>2/7/2002</bold></td><td rowspan="1" colspan="1"><bold>1w</bold></td></tr><tr><td rowspan="1" colspan="1"><bold><italic><tp:taxon-name><tp:taxon-name-part taxon-name-part-type="species">spinosus</tp:taxon-name-part></tp:taxon-name></italic> sp. n. <italic>PT</italic></bold></td><td rowspan="1" colspan="1"><bold><ext-link xmlns:xlink="http://www.w3.org/1999/xlink" ext-link-type="uri" xlink:href="http://data.antweb.org/specimen/CASENT0443515" xlink:type="simple">CASENT0443515</ext-link></bold></td><td rowspan="1" colspan="1"><bold>Réserve Privé Berenty, Forêt d’Anjapolo, 21.4 km 325°NW Amboasary</bold></td><td rowspan="1" colspan="1"><bold><named-content xmlns:xlink="http://www.w3.org/1999/xlink" content-type="dwc:verbatimLatitude" xlink:type="simple">-24,930</named-content></bold></td><td rowspan="1" colspan="1"><bold><named-content xmlns:xlink="http://www.w3.org/1999/xlink" content-type="dwc:verbatimLongitude" xlink:type="simple">46,210</named-content></bold></td><td rowspan="1" colspan="1"><bold>65 m</bold></td><td rowspan="1" colspan="1"><bold>Fisher-Griswold Arthropod Team</bold></td><td rowspan="1" colspan="1"><bold>2/7/2002</bold></td><td rowspan="1" colspan="1"><bold>1w</bold></td></tr><tr><td rowspan="1" colspan="1"><bold><italic><tp:taxon-name><tp:taxon-name-part taxon-name-part-type="species">spinosus</tp:taxon-name-part></tp:taxon-name></italic> sp. n. <italic>PT</italic></bold></td><td rowspan="1" colspan="1"><bold><ext-link xmlns:xlink="http://www.w3.org/1999/xlink" ext-link-type="uri" xlink:href="http://data.antweb.org/specimen/CASENT0443531" xlink:type="simple">CASENT0443531</ext-link></bold></td><td rowspan="1" colspan="1"><bold>Réserve Privé Berenty, Forêt d’Anjapolo, 21.4 km 325°NW Amboasary</bold></td><td rowspan="1" colspan="1"><bold><named-content xmlns:xlink="http://www.w3.org/1999/xlink" content-type="dwc:verbatimLatitude" xlink:type="simple">-24,930</named-content></bold></td><td rowspan="1" colspan="1"><bold><named-content xmlns:xlink="http://www.w3.org/1999/xlink" content-type="dwc:verbatimLongitude" xlink:type="simple">46,210</named-content></bold></td><td rowspan="1" colspan="1"><bold>65 m</bold></td><td rowspan="1" colspan="1"><bold>Fisher-Griswold Arthropod Team</bold></td><td rowspan="1" colspan="1"><bold>2/7/2002</bold></td><td rowspan="1" colspan="1"><bold>1w</bold></td></tr><tr><td rowspan="1" colspan="1"><bold><italic><tp:taxon-name><tp:taxon-name-part taxon-name-part-type="species">spinosus</tp:taxon-name-part></tp:taxon-name></italic> sp. n.</bold></td><td rowspan="1" colspan="1"><ext-link xmlns:xlink="http://www.w3.org/1999/xlink" ext-link-type="uri" xlink:href="http://data.antweb.org/specimen/CASENT0454095" xlink:type="simple">CASENT0454095</ext-link></td><td rowspan="1" colspan="1">Parc National d’Andohahela, Forêt d’Ambohibory, 1.7 km 61°ENE Tsimelahy, 36.1 km 308°NW Tolagnaro</td><td rowspan="1" colspan="1"><named-content xmlns:xlink="http://www.w3.org/1999/xlink" content-type="dwc:verbatimLatitude" xlink:type="simple">-24,93</named-content></td><td rowspan="1" colspan="1"><named-content xmlns:xlink="http://www.w3.org/1999/xlink" content-type="dwc:verbatimLongitude" xlink:type="simple">46,646</named-content></td><td rowspan="1" colspan="1">300 m</td><td rowspan="1" colspan="1">Fisher-Griswold Arthropod Team</td><td rowspan="1" colspan="1">1/16/2002</td><td rowspan="1" colspan="1">3w</td></tr><tr><td rowspan="1" colspan="1"><bold><italic><tp:taxon-name><tp:taxon-name-part taxon-name-part-type="species">spinosus</tp:taxon-name-part></tp:taxon-name></italic> sp. n.</bold></td><td rowspan="1" colspan="1"><ext-link xmlns:xlink="http://www.w3.org/1999/xlink" ext-link-type="uri" xlink:href="http://data.antweb.org/specimen/CASENT0454237" xlink:type="simple">CASENT0454237</ext-link></td><td rowspan="1" colspan="1">Parc National d’Andohahela, Forêt d’Ambohibory, 1.7 km 61°ENE Tsimelahy, 36.1 km 308°NW Tolagnaro</td><td rowspan="1" colspan="1"><named-content xmlns:xlink="http://www.w3.org/1999/xlink" content-type="dwc:verbatimLatitude" xlink:type="simple">-24,93</named-content></td><td rowspan="1" colspan="1"><named-content xmlns:xlink="http://www.w3.org/1999/xlink" content-type="dwc:verbatimLongitude" xlink:type="simple">46,646</named-content></td><td rowspan="1" colspan="1">300 m</td><td rowspan="1" colspan="1">Fisher-Griswold Arthropod Team</td><td rowspan="1" colspan="1">1/16/2002</td><td rowspan="1" colspan="1">2w</td></tr><tr><td rowspan="1" colspan="1"><bold><italic><tp:taxon-name><tp:taxon-name-part taxon-name-part-type="species">spinosus</tp:taxon-name-part></tp:taxon-name></italic> sp. n.</bold></td><td rowspan="1" colspan="1"><ext-link xmlns:xlink="http://www.w3.org/1999/xlink" ext-link-type="uri" xlink:href="http://data.antweb.org/specimen/CASENT0454238" xlink:type="simple">CASENT0454238</ext-link></td><td rowspan="1" colspan="1">Parc National d’Andohahela, Forêt d’Ambohibory, 1.7 km 61°ENE Tsimelahy, 36.1 km 308°NW Tolagnaro</td><td rowspan="1" colspan="1"><named-content xmlns:xlink="http://www.w3.org/1999/xlink" content-type="dwc:verbatimLatitude" xlink:type="simple">-24,93</named-content></td><td rowspan="1" colspan="1"><named-content xmlns:xlink="http://www.w3.org/1999/xlink" content-type="dwc:verbatimLongitude" xlink:type="simple">46,646</named-content></td><td rowspan="1" colspan="1">300 m</td><td rowspan="1" colspan="1">Fisher-Griswold Arthropod Team</td><td rowspan="1" colspan="1">1/16/2002</td><td rowspan="1" colspan="1">2w</td></tr><tr><td rowspan="1" colspan="1"><bold><italic><tp:taxon-name><tp:taxon-name-part taxon-name-part-type="species">spinosus</tp:taxon-name-part></tp:taxon-name></italic> sp. n.</bold></td><td rowspan="1" colspan="1"><ext-link xmlns:xlink="http://www.w3.org/1999/xlink" ext-link-type="uri" xlink:href="http://data.antweb.org/specimen/CASENT0454100" xlink:type="simple">CASENT0454100</ext-link></td><td rowspan="1" colspan="1">Parc National d’Andohahela, Forêt d’Ambohibory, 1.7 km 61°ENE Tsimelahy, 36.1 km 308°NW Tolagnaro</td><td rowspan="1" colspan="1"><named-content xmlns:xlink="http://www.w3.org/1999/xlink" content-type="dwc:verbatimLatitude" xlink:type="simple">-24,93</named-content></td><td rowspan="1" colspan="1"><named-content xmlns:xlink="http://www.w3.org/1999/xlink" content-type="dwc:verbatimLongitude" xlink:type="simple">46,646</named-content></td><td rowspan="1" colspan="1">300 m</td><td rowspan="1" colspan="1">Fisher-Griswold Arthropod Team</td><td rowspan="1" colspan="1">1/16/2002</td><td rowspan="1" colspan="1">2w</td></tr><tr><td rowspan="1" colspan="1"><bold><italic><tp:taxon-name><tp:taxon-name-part taxon-name-part-type="species">spinosus</tp:taxon-name-part></tp:taxon-name></italic> sp. n.</bold></td><td rowspan="1" colspan="1"><ext-link xmlns:xlink="http://www.w3.org/1999/xlink" ext-link-type="uri" xlink:href="http://data.antweb.org/specimen/CASENT0001365" xlink:type="simple">CASENT0001365</ext-link></td><td rowspan="1" colspan="1">Parc National d’Andohahela, Forêt d’Ambohibory, 1.7 km 61°ENE Tsimelahy, 36.1 km 308°NW Tolagnaro</td><td rowspan="1" colspan="1"><named-content xmlns:xlink="http://www.w3.org/1999/xlink" content-type="dwc:verbatimLatitude" xlink:type="simple">-24,93</named-content></td><td rowspan="1" colspan="1"><named-content xmlns:xlink="http://www.w3.org/1999/xlink" content-type="dwc:verbatimLongitude" xlink:type="simple">46,646</named-content></td><td rowspan="1" colspan="1">300 m</td><td rowspan="1" colspan="1">Fisher-Griswold Arthropod Team</td><td rowspan="1" colspan="1">1/16/2002</td><td rowspan="1" colspan="1">1w</td></tr><tr><td rowspan="1" colspan="1"><bold><italic><tp:taxon-name><tp:taxon-name-part taxon-name-part-type="species">spinosus</tp:taxon-name-part></tp:taxon-name></italic> sp. n.</bold></td><td rowspan="1" colspan="1"><ext-link xmlns:xlink="http://www.w3.org/1999/xlink" ext-link-type="uri" xlink:href="http://data.antweb.org/specimen/CASENT0001366" xlink:type="simple">CASENT0001366</ext-link></td><td rowspan="1" colspan="1">Parc National d’Andohahela, Forêt d’Ambohibory, 1.7 km 61°ENE Tsimelahy, 36.1 km 308°NW Tolagnaro</td><td rowspan="1" colspan="1"><named-content xmlns:xlink="http://www.w3.org/1999/xlink" content-type="dwc:verbatimLatitude" xlink:type="simple">-24,93</named-content></td><td rowspan="1" colspan="1"><named-content xmlns:xlink="http://www.w3.org/1999/xlink" content-type="dwc:verbatimLongitude" xlink:type="simple">46,646</named-content></td><td rowspan="1" colspan="1">300 m</td><td rowspan="1" colspan="1">Fisher-Griswold Arthropod Team</td><td rowspan="1" colspan="1">1/16/2002</td><td rowspan="1" colspan="1">1w</td></tr><tr><td rowspan="1" colspan="1"><bold><italic><tp:taxon-name><tp:taxon-name-part taxon-name-part-type="species">spinosus</tp:taxon-name-part></tp:taxon-name></italic> sp. n.</bold></td><td rowspan="1" colspan="1"><ext-link xmlns:xlink="http://www.w3.org/1999/xlink" ext-link-type="uri" xlink:href="http://data.antweb.org/specimen/CASENT0003947" xlink:type="simple">CASENT0003947</ext-link></td><td rowspan="1" colspan="1">Réserve Privé Berenty, Forêt d’Anjapolo, 21.4 km 325°NW Amboasary</td><td rowspan="1" colspan="1"><named-content xmlns:xlink="http://www.w3.org/1999/xlink" content-type="dwc:verbatimLatitude" xlink:type="simple">-24,930</named-content></td><td rowspan="1" colspan="1"><named-content xmlns:xlink="http://www.w3.org/1999/xlink" content-type="dwc:verbatimLongitude" xlink:type="simple">46,210</named-content></td><td rowspan="1" colspan="1">65 m</td><td rowspan="1" colspan="1">Fisher-Griswold Arthropod Team</td><td rowspan="1" colspan="1">2/7/2002</td><td rowspan="1" colspan="1">2w</td></tr><tr><td rowspan="1" colspan="1"><bold><italic><tp:taxon-name><tp:taxon-name-part taxon-name-part-type="species">spinosus</tp:taxon-name-part></tp:taxon-name></italic> sp. n.</bold></td><td rowspan="1" colspan="1"><ext-link xmlns:xlink="http://www.w3.org/1999/xlink" ext-link-type="uri" xlink:href="http://data.antweb.org/specimen/CASENT0001369" xlink:type="simple">CASENT0001369</ext-link></td><td rowspan="1" colspan="1">Parc National d’Andohahela, Forêt d’Ambohibory, 1.7 km 61°ENE Tsimelahy, 36.1 km 308°NW Tolagnaro</td><td rowspan="1" colspan="1"><named-content xmlns:xlink="http://www.w3.org/1999/xlink" content-type="dwc:verbatimLatitude" xlink:type="simple">-24,93</named-content></td><td rowspan="1" colspan="1"><named-content xmlns:xlink="http://www.w3.org/1999/xlink" content-type="dwc:verbatimLongitude" xlink:type="simple">46,646</named-content></td><td rowspan="1" colspan="1">300 m</td><td rowspan="1" colspan="1">Fisher-Griswold Arthropod Team</td><td rowspan="1" colspan="1">1/16/2002</td><td rowspan="1" colspan="1">2w</td></tr><tr><td rowspan="1" colspan="1"><bold><italic><tp:taxon-name><tp:taxon-name-part taxon-name-part-type="species">spinosus</tp:taxon-name-part></tp:taxon-name></italic> sp. n.</bold></td><td rowspan="1" colspan="1"><ext-link xmlns:xlink="http://www.w3.org/1999/xlink" ext-link-type="uri" xlink:href="http://data.antweb.org/specimen/CASENT0454236" xlink:type="simple">CASENT0454236</ext-link></td><td rowspan="1" colspan="1">Parc National d’Andohahela, Forêt d’Ambohibory, 1.7 km 61°ENE Tsimelahy, 36.1 km 308°NW Tolagnaro</td><td rowspan="1" colspan="1"><named-content xmlns:xlink="http://www.w3.org/1999/xlink" content-type="dwc:verbatimLatitude" xlink:type="simple">-24,93</named-content></td><td rowspan="1" colspan="1"><named-content xmlns:xlink="http://www.w3.org/1999/xlink" content-type="dwc:verbatimLongitude" xlink:type="simple">46,646</named-content></td><td rowspan="1" colspan="1">300 m</td><td rowspan="1" colspan="1">Fisher-Griswold Arthropod Team</td><td rowspan="1" colspan="1">1/16/2002</td><td rowspan="1" colspan="1">2w</td></tr><tr><td rowspan="1" colspan="1"><bold><italic><tp:taxon-name><tp:taxon-name-part taxon-name-part-type="species">spinosus</tp:taxon-name-part></tp:taxon-name></italic> sp. n.</bold></td><td rowspan="1" colspan="1"><ext-link xmlns:xlink="http://www.w3.org/1999/xlink" ext-link-type="uri" xlink:href="http://data.antweb.org/specimen/CASENT0057339" xlink:type="simple">CASENT0057339</ext-link></td><td rowspan="1" colspan="1">Réserve Privé Berenty, Forêt d’Anjapolo, 21.4 km 325°NW Amboasary</td><td rowspan="1" colspan="1"><named-content xmlns:xlink="http://www.w3.org/1999/xlink" content-type="dwc:verbatimLatitude" xlink:type="simple">-24,930</named-content></td><td rowspan="1" colspan="1"><named-content xmlns:xlink="http://www.w3.org/1999/xlink" content-type="dwc:verbatimLongitude" xlink:type="simple">46,210</named-content></td><td rowspan="1" colspan="1">65 m</td><td rowspan="1" colspan="1">B.L.Fisher</td><td rowspan="1" colspan="1">4/16/2005</td><td rowspan="1" colspan="1">1w</td></tr><tr><td rowspan="1" colspan="1"><bold><italic><tp:taxon-name><tp:taxon-name-part taxon-name-part-type="species">spinosus</tp:taxon-name-part></tp:taxon-name></italic> sp. n.</bold></td><td rowspan="1" colspan="1"><ext-link xmlns:xlink="http://www.w3.org/1999/xlink" ext-link-type="uri" xlink:href="http://data.antweb.org/specimen/CASENT0454094" xlink:type="simple">CASENT0454094</ext-link></td><td rowspan="1" colspan="1">Parc National d’Andohahela, Forêt d’Ambohibory, 1.7 km 61°ENE Tsimelahy, 36.1 km 308°NW Tolagnaro</td><td rowspan="1" colspan="1"><named-content xmlns:xlink="http://www.w3.org/1999/xlink" content-type="dwc:verbatimLatitude" xlink:type="simple">-24,93</named-content></td><td rowspan="1" colspan="1"><named-content xmlns:xlink="http://www.w3.org/1999/xlink" content-type="dwc:verbatimLongitude" xlink:type="simple">46,646</named-content></td><td rowspan="1" colspan="1">300 m</td><td rowspan="1" colspan="1">Fisher-Griswold Arthropod Team</td><td rowspan="1" colspan="1">1/16/2002</td><td rowspan="1" colspan="1">2w</td></tr><tr><td rowspan="1" colspan="1"><bold><italic><tp:taxon-name><tp:taxon-name-part taxon-name-part-type="species">spinosus</tp:taxon-name-part></tp:taxon-name></italic> sp. n.</bold></td><td rowspan="1" colspan="1"><ext-link xmlns:xlink="http://www.w3.org/1999/xlink" ext-link-type="uri" xlink:href="http://data.antweb.org/specimen/CASENT0443504" xlink:type="simple">CASENT0443504</ext-link></td><td rowspan="1" colspan="1">Réserve Privé Berenty, Forêt d’Anjapolo, 21.4 km 325°NW Amboasary</td><td rowspan="1" colspan="1"><named-content xmlns:xlink="http://www.w3.org/1999/xlink" content-type="dwc:verbatimLatitude" xlink:type="simple">-24,930</named-content></td><td rowspan="1" colspan="1"><named-content xmlns:xlink="http://www.w3.org/1999/xlink" content-type="dwc:verbatimLongitude" xlink:type="simple">46,210</named-content></td><td rowspan="1" colspan="1">65 m</td><td rowspan="1" colspan="1">Fisher-Griswold Arthropod Team</td><td rowspan="1" colspan="1">2/7/2002</td><td rowspan="1" colspan="1">1w</td></tr><tr><td rowspan="1" colspan="1"><bold><italic><tp:taxon-name><tp:taxon-name-part taxon-name-part-type="species">spinosus</tp:taxon-name-part></tp:taxon-name></italic> sp. n.</bold></td><td rowspan="1" colspan="1"><ext-link xmlns:xlink="http://www.w3.org/1999/xlink" ext-link-type="uri" xlink:href="http://data.antweb.org/specimen/CASENT0443512" xlink:type="simple">CASENT0443512</ext-link></td><td rowspan="1" colspan="1">Réserve Privé Berenty, Forêt d’Anjapolo, 21.4 km 325°NW Amboasary</td><td rowspan="1" colspan="1"><named-content xmlns:xlink="http://www.w3.org/1999/xlink" content-type="dwc:verbatimLatitude" xlink:type="simple">-24,930</named-content></td><td rowspan="1" colspan="1"><named-content xmlns:xlink="http://www.w3.org/1999/xlink" content-type="dwc:verbatimLongitude" xlink:type="simple">46,210</named-content></td><td rowspan="1" colspan="1">65 m</td><td rowspan="1" colspan="1">Fisher-Griswold Arthropod Team</td><td rowspan="1" colspan="1">2/7/2002</td><td rowspan="1" colspan="1">2w</td></tr><tr><td rowspan="1" colspan="1"><bold><italic><tp:taxon-name><tp:taxon-name-part taxon-name-part-type="species">spinosus</tp:taxon-name-part></tp:taxon-name></italic> sp. n.</bold></td><td rowspan="1" colspan="1"><ext-link xmlns:xlink="http://www.w3.org/1999/xlink" ext-link-type="uri" xlink:href="http://data.antweb.org/specimen/CASENT0443601" xlink:type="simple">CASENT0443601</ext-link></td><td rowspan="1" colspan="1">Réserve Privé Berenty, Forêt d’Anjapolo, 21.4 km 325°NW Amboasary</td><td rowspan="1" colspan="1"><named-content xmlns:xlink="http://www.w3.org/1999/xlink" content-type="dwc:verbatimLatitude" xlink:type="simple">-24,930</named-content></td><td rowspan="1" colspan="1"><named-content xmlns:xlink="http://www.w3.org/1999/xlink" content-type="dwc:verbatimLongitude" xlink:type="simple">46,210</named-content></td><td rowspan="1" colspan="1">65 m</td><td rowspan="1" colspan="1">Fisher-Griswold Arthropod Team</td><td rowspan="1" colspan="1">2/7/2002</td><td rowspan="1" colspan="1">2w</td></tr><tr><td rowspan="1" colspan="1"><bold><italic><tp:taxon-name><tp:taxon-name-part taxon-name-part-type="species">spinosus</tp:taxon-name-part></tp:taxon-name></italic> sp. n.</bold></td><td rowspan="1" colspan="1"><ext-link xmlns:xlink="http://www.w3.org/1999/xlink" ext-link-type="uri" xlink:href="http://data.antweb.org/specimen/CASENT0442542" xlink:type="simple">CASENT0442542</ext-link></td><td rowspan="1" colspan="1">Réserve Privé Berenty, Forêt d’Anjapolo, 21.4 km 325°NW Amboasary</td><td rowspan="1" colspan="1"><named-content xmlns:xlink="http://www.w3.org/1999/xlink" content-type="dwc:verbatimLatitude" xlink:type="simple">-24,930</named-content></td><td rowspan="1" colspan="1"><named-content xmlns:xlink="http://www.w3.org/1999/xlink" content-type="dwc:verbatimLongitude" xlink:type="simple">46,210</named-content></td><td rowspan="1" colspan="1">65 m</td><td rowspan="1" colspan="1">Fisher-Griswold Arthropod Team</td><td rowspan="1" colspan="1">2/7/2002</td><td rowspan="1" colspan="1">1w</td></tr><tr><td rowspan="1" colspan="1"><bold><italic><tp:taxon-name><tp:taxon-name-part taxon-name-part-type="species">spinosus</tp:taxon-name-part></tp:taxon-name></italic> sp. n.</bold></td><td rowspan="1" colspan="1"><ext-link xmlns:xlink="http://www.w3.org/1999/xlink" ext-link-type="uri" xlink:href="http://data.antweb.org/specimen/CASENT0443593" xlink:type="simple">CASENT0443593</ext-link></td><td rowspan="1" colspan="1">Réserve Privé Berenty, Forêt d’Anjapolo, 21.4 km 325°NW Amboasary</td><td rowspan="1" colspan="1"><named-content xmlns:xlink="http://www.w3.org/1999/xlink" content-type="dwc:verbatimLatitude" xlink:type="simple">-24,930</named-content></td><td rowspan="1" colspan="1"><named-content xmlns:xlink="http://www.w3.org/1999/xlink" content-type="dwc:verbatimLongitude" xlink:type="simple">46,210</named-content></td><td rowspan="1" colspan="1">65 m</td><td rowspan="1" colspan="1">Fisher-Griswold Arthropod Team</td><td rowspan="1" colspan="1">2/7/2002</td><td rowspan="1" colspan="1">2w</td></tr><tr><td rowspan="1" colspan="1"><bold><italic><tp:taxon-name><tp:taxon-name-part taxon-name-part-type="species">spinosus</tp:taxon-name-part></tp:taxon-name></italic> sp. n.</bold></td><td rowspan="1" colspan="1"><ext-link xmlns:xlink="http://www.w3.org/1999/xlink" ext-link-type="uri" xlink:href="http://data.antweb.org/specimen/CASENT0443501" xlink:type="simple">CASENT0443501</ext-link></td><td rowspan="1" colspan="1">Réserve Privé Berenty, Forêt d’Anjapolo, 21.4 km 325°NW Amboasary</td><td rowspan="1" colspan="1"><named-content xmlns:xlink="http://www.w3.org/1999/xlink" content-type="dwc:verbatimLatitude" xlink:type="simple">-24,930</named-content></td><td rowspan="1" colspan="1"><named-content xmlns:xlink="http://www.w3.org/1999/xlink" content-type="dwc:verbatimLongitude" xlink:type="simple">46,210</named-content></td><td rowspan="1" colspan="1">65 m</td><td rowspan="1" colspan="1">Fisher-Griswold Arthropod Team</td><td rowspan="1" colspan="1">2/7/2002</td><td rowspan="1" colspan="1">1w</td></tr><tr><td rowspan="1" colspan="1"><bold><italic><tp:taxon-name><tp:taxon-name-part taxon-name-part-type="species">spinosus</tp:taxon-name-part></tp:taxon-name></italic> sp. n.</bold></td><td rowspan="1" colspan="1"><ext-link xmlns:xlink="http://www.w3.org/1999/xlink" ext-link-type="uri" xlink:href="http://data.antweb.org/specimen/CASENT0443502" xlink:type="simple">CASENT0443502</ext-link></td><td rowspan="1" colspan="1">Réserve Privé Berenty, Forêt d’Anjapolo, 21.4 km 325°NW Amboasary</td><td rowspan="1" colspan="1"><named-content xmlns:xlink="http://www.w3.org/1999/xlink" content-type="dwc:verbatimLatitude" xlink:type="simple">-24,930</named-content></td><td rowspan="1" colspan="1"><named-content xmlns:xlink="http://www.w3.org/1999/xlink" content-type="dwc:verbatimLongitude" xlink:type="simple">46,210</named-content></td><td rowspan="1" colspan="1">65 m</td><td rowspan="1" colspan="1">Fisher-Griswold Arthropod Team</td><td rowspan="1" colspan="1">2/7/2002</td><td rowspan="1" colspan="1">1w</td></tr><tr><td rowspan="1" colspan="1"><bold><italic><tp:taxon-name><tp:taxon-name-part taxon-name-part-type="species">spinosus</tp:taxon-name-part></tp:taxon-name></italic> sp. n.</bold></td><td rowspan="1" colspan="1"><ext-link xmlns:xlink="http://www.w3.org/1999/xlink" ext-link-type="uri" xlink:href="http://data.antweb.org/specimen/CASENT0442540" xlink:type="simple">CASENT0442540</ext-link></td><td rowspan="1" colspan="1">Réserve Privé Berenty, Forêt d’Anjapolo, 21.4 km 325°NW Amboasary</td><td rowspan="1" colspan="1"><named-content xmlns:xlink="http://www.w3.org/1999/xlink" content-type="dwc:verbatimLatitude" xlink:type="simple">-24,930</named-content></td><td rowspan="1" colspan="1"><named-content xmlns:xlink="http://www.w3.org/1999/xlink" content-type="dwc:verbatimLongitude" xlink:type="simple">46,210</named-content></td><td rowspan="1" colspan="1">65 m</td><td rowspan="1" colspan="1">Fisher-Griswold Arthropod Team</td><td rowspan="1" colspan="1">2/7/2002</td><td rowspan="1" colspan="1">1w</td></tr><tr><td rowspan="1" colspan="1"><bold><italic><tp:taxon-name><tp:taxon-name-part taxon-name-part-type="species">spinosus</tp:taxon-name-part></tp:taxon-name></italic> sp. n.</bold></td><td rowspan="1" colspan="1"><ext-link xmlns:xlink="http://www.w3.org/1999/xlink" ext-link-type="uri" xlink:href="http://data.antweb.org/specimen/CASENT0442541" xlink:type="simple">CASENT0442541</ext-link></td><td rowspan="1" colspan="1">Réserve Privé Berenty, Forêt d’Anjapolo, 21.4 km 325°NW Amboasary</td><td rowspan="1" colspan="1"><named-content xmlns:xlink="http://www.w3.org/1999/xlink" content-type="dwc:verbatimLatitude" xlink:type="simple">-24,930</named-content></td><td rowspan="1" colspan="1"><named-content xmlns:xlink="http://www.w3.org/1999/xlink" content-type="dwc:verbatimLongitude" xlink:type="simple">46,210</named-content></td><td rowspan="1" colspan="1">65 m</td><td rowspan="1" colspan="1">Fisher-Griswold Arthropod Team</td><td rowspan="1" colspan="1">2/7/2002</td><td rowspan="1" colspan="1">1w</td></tr><tr><td rowspan="1" colspan="1"><bold><italic><tp:taxon-name><tp:taxon-name-part taxon-name-part-type="species">spinosus</tp:taxon-name-part></tp:taxon-name></italic> sp. n.</bold></td><td rowspan="1" colspan="1"><ext-link xmlns:xlink="http://www.w3.org/1999/xlink" ext-link-type="uri" xlink:href="http://data.antweb.org/specimen/CASENT0443539" xlink:type="simple">CASENT0443539</ext-link></td><td rowspan="1" colspan="1">Réserve Privé Berenty, Forêt d’Anjapolo, 21.4 km 325°NW Amboasary</td><td rowspan="1" colspan="1"><named-content xmlns:xlink="http://www.w3.org/1999/xlink" content-type="dwc:verbatimLatitude" xlink:type="simple">-24,930</named-content></td><td rowspan="1" colspan="1"><named-content xmlns:xlink="http://www.w3.org/1999/xlink" content-type="dwc:verbatimLongitude" xlink:type="simple">46,210</named-content></td><td rowspan="1" colspan="1">65 m</td><td rowspan="1" colspan="1">Fisher-Griswold Arthropod Team</td><td rowspan="1" colspan="1">2/7/2002</td><td rowspan="1" colspan="1">2w</td></tr><tr><td rowspan="1" colspan="1"><bold><italic><tp:taxon-name><tp:taxon-name-part taxon-name-part-type="species">spinosus</tp:taxon-name-part></tp:taxon-name></italic> sp. n.</bold></td><td rowspan="1" colspan="1"><ext-link xmlns:xlink="http://www.w3.org/1999/xlink" ext-link-type="uri" xlink:href="http://data.antweb.org/specimen/CASENT0443544" xlink:type="simple">CASENT0443544</ext-link></td><td rowspan="1" colspan="1">Réserve Privé Berenty, Forêt d’Anjapolo, 21.4 km 325°NW Amboasary</td><td rowspan="1" colspan="1"><named-content xmlns:xlink="http://www.w3.org/1999/xlink" content-type="dwc:verbatimLatitude" xlink:type="simple">-24,930</named-content></td><td rowspan="1" colspan="1"><named-content xmlns:xlink="http://www.w3.org/1999/xlink" content-type="dwc:verbatimLongitude" xlink:type="simple">46,210</named-content></td><td rowspan="1" colspan="1">65 m</td><td rowspan="1" colspan="1">Fisher-Griswold Arthropod Team</td><td rowspan="1" colspan="1">2/7/2002</td><td rowspan="1" colspan="1">2w</td></tr><tr><td rowspan="1" colspan="1"><bold><italic><tp:taxon-name><tp:taxon-name-part taxon-name-part-type="species">spinosus</tp:taxon-name-part></tp:taxon-name></italic> sp. n.</bold></td><td rowspan="1" colspan="1"><ext-link xmlns:xlink="http://www.w3.org/1999/xlink" ext-link-type="uri" xlink:href="http://data.antweb.org/specimen/CASENT0443540" xlink:type="simple">CASENT0443540</ext-link></td><td rowspan="1" colspan="1">Réserve Privé Berenty, Forêt d’Anjapolo, 21.4 km 325°NW Amboasary</td><td rowspan="1" colspan="1"><named-content xmlns:xlink="http://www.w3.org/1999/xlink" content-type="dwc:verbatimLatitude" xlink:type="simple">-24,930</named-content></td><td rowspan="1" colspan="1"><named-content xmlns:xlink="http://www.w3.org/1999/xlink" content-type="dwc:verbatimLongitude" xlink:type="simple">46,210</named-content></td><td rowspan="1" colspan="1">65 m</td><td rowspan="1" colspan="1">Fisher-Griswold Arthropod Team</td><td rowspan="1" colspan="1">2/7/2002</td><td rowspan="1" colspan="1">2w</td></tr><tr><td rowspan="1" colspan="1"><bold><italic><tp:taxon-name><tp:taxon-name-part taxon-name-part-type="species">spinosus</tp:taxon-name-part></tp:taxon-name></italic> sp. n.</bold></td><td rowspan="1" colspan="1"><ext-link xmlns:xlink="http://www.w3.org/1999/xlink" ext-link-type="uri" xlink:href="http://data.antweb.org/specimen/CASENT0001469" xlink:type="simple">CASENT0001469</ext-link></td><td rowspan="1" colspan="1">Parc National d’Andohahela, Forêt d’Ambohibory, 1.7 km 61°ENE Tsimelahy, 36.1 km 308°NW Tolagnaro</td><td rowspan="1" colspan="1"><named-content xmlns:xlink="http://www.w3.org/1999/xlink" content-type="dwc:verbatimLatitude" xlink:type="simple">-24,93</named-content></td><td rowspan="1" colspan="1"><named-content xmlns:xlink="http://www.w3.org/1999/xlink" content-type="dwc:verbatimLongitude" xlink:type="simple">46,646</named-content></td><td rowspan="1" colspan="1">300 m</td><td rowspan="1" colspan="1">Fisher-Griswold Arthropod Team</td><td rowspan="1" colspan="1">1/16/2002</td><td rowspan="1" colspan="1">2w</td></tr><tr><td rowspan="1" colspan="1"><bold><italic><tp:taxon-name><tp:taxon-name-part taxon-name-part-type="species">spinosus</tp:taxon-name-part></tp:taxon-name></italic> sp. n.</bold></td><td rowspan="1" colspan="1"><ext-link xmlns:xlink="http://www.w3.org/1999/xlink" ext-link-type="uri" xlink:href="http://data.antweb.org/specimen/CASENT0443605" xlink:type="simple">CASENT0443605</ext-link></td><td rowspan="1" colspan="1">Réserve Privé Berenty, Forêt d’Anjapolo, 21.4 km 325°NW Amboasary</td><td rowspan="1" colspan="1"><named-content xmlns:xlink="http://www.w3.org/1999/xlink" content-type="dwc:verbatimLatitude" xlink:type="simple">-24,930</named-content></td><td rowspan="1" colspan="1"><named-content xmlns:xlink="http://www.w3.org/1999/xlink" content-type="dwc:verbatimLongitude" xlink:type="simple">46,210</named-content></td><td rowspan="1" colspan="1">65 m</td><td rowspan="1" colspan="1">Fisher-Griswold Arthropod Team</td><td rowspan="1" colspan="1">2/7/2002</td><td rowspan="1" colspan="1">3w</td></tr><tr><td rowspan="1" colspan="1"><bold><italic><tp:taxon-name><tp:taxon-name-part taxon-name-part-type="species">spinosus</tp:taxon-name-part></tp:taxon-name></italic> sp. n.</bold></td><td rowspan="1" colspan="1"><ext-link xmlns:xlink="http://www.w3.org/1999/xlink" ext-link-type="uri" xlink:href="http://data.antweb.org/specimen/CASENT0108875" xlink:type="simple">CASENT0108875</ext-link></td><td rowspan="1" colspan="1">Anosy Region, Distric of Amboasary,58Km SW of Fort Dauphin, 08Km NW of Amboasary, Berenty Special Reserve</td><td rowspan="1" colspan="1"><named-content xmlns:xlink="http://www.w3.org/1999/xlink" content-type="dwc:verbatimLatitude" xlink:type="simple">-25,021</named-content></td><td rowspan="1" colspan="1"><named-content xmlns:xlink="http://www.w3.org/1999/xlink" content-type="dwc:verbatimLongitude" xlink:type="simple">46,306</named-content></td><td rowspan="1" colspan="1">36 m</td><td rowspan="1" colspan="1">Mike, Rin’ha</td><td rowspan="1" colspan="1">11/30/2003</td><td rowspan="1" colspan="1">1w</td></tr></tbody></table></table-wrap><fig id="F4" position="float" orientation="portrait"><label>Figure 13.</label><caption><p>Dendrogram for NC-clustering scores with <abbrev xmlns:xlink="http://www.w3.org/1999/xlink" xlink:title="Approximately Unbiased P-value" xlink:type="simple">AU</abbrev>/<abbrev xmlns:xlink="http://www.w3.org/1999/xlink" xlink:title="Bootstrap Probabilities" xlink:type="simple">BP</abbrev> values (%), classification of objects based on recursive partitioning with mesosomal profile of four species of <italic><tp:taxon-name><tp:taxon-name-part taxon-name-part-type="species">hafahafa</tp:taxon-name-part></tp:taxon-name></italic> species-group is mapped on distributional map of Madagascar. Abbreviations: <abbrev xmlns:xlink="http://www.w3.org/1999/xlink" xlink:title="Approximately Unbiased P-value" xlink:type="simple">AU</abbrev> = approximately unbiased P-value, <abbrev xmlns:xlink="http://www.w3.org/1999/xlink" xlink:title="Bootstrap Probabilities" xlink:type="simple">BP</abbrev> = bootstrap probabilities before statistical adjustments. Rectangles show the final species hypothesis. Color codes: <italic><tp:taxon-name><tp:taxon-name-part taxon-name-part-type="genus">Nesomyrmex</tp:taxon-name-part> <tp:taxon-name-part taxon-name-part-type="species">capricornis</tp:taxon-name-part></tp:taxon-name></italic> sp. n. (yellow), <italic><tp:taxon-name><tp:taxon-name-part taxon-name-part-type="genus">Nesomyrmex</tp:taxon-name-part> <tp:taxon-name-part taxon-name-part-type="species">hafahafa</tp:taxon-name-part></tp:taxon-name></italic> sp. n. (red), <italic><tp:taxon-name><tp:taxon-name-part taxon-name-part-type="genus">Nesomyrmex</tp:taxon-name-part> <tp:taxon-name-part taxon-name-part-type="species">medusus</tp:taxon-name-part></tp:taxon-name></italic> sp. n. (blue), <italic><tp:taxon-name><tp:taxon-name-part taxon-name-part-type="genus">Nesomyrmex</tp:taxon-name-part> <tp:taxon-name-part taxon-name-part-type="species">spinosus</tp:taxon-name-part></tp:taxon-name></italic> sp. n. (green).</p></caption><graphic xmlns:xlink="http://www.w3.org/1999/xlink" xlink:href="zookeys-526-019-g004.jpg" position="float" orientation="portrait" xlink:type="simple" id="oo_59736.jpg"/></fig></tp:treatment-sec></tp:taxon-treatment>
